# Supplementary material for: Benzyl 5-hy­droxy-4-oxapenta­cyclo­[5.4.1.02,6.03,10.08,11]dodecane-3-carboxyl­ate
Source: Acta Crystallogr Sect E Struct Rep Online. 2011 Mar 12;67(Pt 4):o877. doi: 10.1107/S1600536811009020 (PMC3100052; doi:10.1107/S1600536811009020)
Supplement: Supplementary file 2 [file e-67-0o877-Isup2.hkl]

# 
# h,k,l, Fc-squared, Fo-squared, sigma(Fo-squared) and status flag 
# 
data_I
_shelx_title ' raj1 in P2(1)/c' 
_shelx_refln_list_code          4 
_shelx_F_calc_maximum      104.67 
_exptl_crystal_F_000       656.00 
_reflns_d_resolution_high  0.7497 
 
loop_ 
 _symmetry_equiv_pos_as_xyz 
 'x, y, z' 
 '-x, y+1/2, -z+1/2' 
 '-x, -y, -z' 
 'x, -y-1/2, z-1/2' 
 
_cell_length_a     6.5254 
_cell_length_b    12.8995 
_cell_length_c    16.9772 
_cell_angle_alpha  90.000 
_cell_angle_beta   95.243 
_cell_angle_gamma  90.000 
 
_shelx_F_squared_multiplier     1.000 
 
loop_ 
 _refln_index_h 
 _refln_index_k 
 _refln_index_l 
 _refln_F_squared_calc 
 _refln_F_squared_meas 
 _refln_F_squared_sigma 
 _refln_observed_status 
   1   0   0      722.46      662.31      7.97 o 
   2   0   0      605.85      598.12      5.96 o 
   3   0   0       32.47       35.19      0.82 o 
   4   0   0        0.21        0.74      0.67 o 
   5   0   0      864.95      888.60      8.80 o 
   6   0   0     1766.88     1911.68     20.08 o 
   7   0   0       88.19       71.90      3.00 o 
   8   0   0       22.08       29.56      4.43 o 
   1   1   0       62.31       70.55      0.67 o 
   2   1   0      463.11      475.14      3.03 o 
   3   1   0     1491.29     1517.32      9.44 o 
   4   1   0       32.90       33.40      1.12 o 
   5   1   0      449.19      452.07      3.46 o 
   6   1   0       23.41       22.63      1.08 o 
   7   1   0        2.99        4.18      4.68 o 
   8   1   0       16.08       11.57      5.06 o 
   0   2   0     3226.19     3110.25     27.61 o 
   1   2   0     5753.09     5430.37     34.31 o 
   2   2   0     1993.97     1922.69     11.63 o 
   3   2   0       66.69       59.18      1.40 o 
   4   2   0      115.57      120.79      1.29 o 
   5   2   0       82.34       69.86      1.23 o 
   6   2   0        0.02        0.78      0.80 o 
   7   2   0       99.97       91.05      2.30 o 
   8   2   0        6.11        8.09      4.89 o 
   1   3   0      192.11      177.76      1.16 o 
   2   3   0      181.81      158.11      2.04 o 
   3   3   0     2787.81     2957.50     16.88 o 
   4   3   0      116.29      131.17      1.94 o 
   5   3   0       76.07       56.77      0.98 o 
   6   3   0       30.99       28.94      0.97 o 
   7   3   0      285.73      294.15      4.41 o 
   8   3   0        5.12        4.65      3.45 o 
   0   4   0     2543.24     2490.86     17.81 o 
   1   4   0     1702.86     1654.73      8.92 o 
   2   4   0      240.09      248.83      1.75 o 
   3   4   0        3.06        0.72      0.55 o 
   4   4   0      337.62      340.63      2.58 o 
   5   4   0        4.30        1.85      0.85 o 
   6   4   0      108.00      113.58      2.00 o 
   7   4   0        4.68        6.28      3.25 o 
   8   4   0       55.71       65.39      6.52 o 
   1   5   0      353.09      322.76      1.97 o 
   2   5   0     5063.31     5224.77     42.30 o 
   3   5   0     1438.23     1501.38     10.83 o 
   4   5   0      716.37      769.98      5.15 o 
   5   5   0       81.48       85.14      1.28 o 
   6   5   0       45.29       40.20      1.80 o 
   7   5   0        3.76        4.32      2.44 o 
   8   5   0       76.15       75.68      3.66 o 
   0   6   0      177.34      148.79      1.49 o 
   1   6   0      917.31      888.23      7.99 o 
   2   6   0        0.78        2.14      0.66 o 
   3   6   0        3.29        3.34      0.40 o 
   4   6   0        8.54       11.61      1.10 o 
   5   6   0       98.50       84.62      1.22 o 
   6   6   0        3.11        3.79      1.06 o 
   7   6   0       57.50       66.74      2.29 o 
   8   6   0       13.48       13.32      2.98 o 
   1   7   0     1508.18     1624.99     11.51 o 
   2   7   0     2361.30     2454.51     25.64 o 
   3   7   0       21.57       16.99      1.45 o 
   4   7   0       95.68       78.36      2.47 o 
   5   7   0        9.52       13.44      0.96 o 
   6   7   0        0.92       -1.50      1.50 o 
   7   7   0       19.05       12.41      3.50 o 
   0   8   0      228.11      213.18      2.89 o 
   1   8   0      171.58      161.68      1.29 o 
   2   8   0       16.53        9.43      0.49 o 
   3   8   0       11.20       18.74      0.59 o 
   4   8   0        0.98        1.24      1.10 o 
   5   8   0       15.48       15.12      4.48 o 
   6   8   0        5.47        3.08      1.74 o 
   7   8   0        2.82        8.53      7.52 o 
   1   9   0      836.52      817.28      5.05 o 
   2   9   0       13.84       13.34      0.60 o 
   3   9   0        2.19        3.98      0.80 o 
   4   9   0      123.33      109.45      1.57 o 
   5   9   0       51.29       27.69      1.49 o 
   6   9   0        0.43        0.89      1.38 o 
   7   9   0       14.33        1.96      8.33 o 
   0  10   0      105.89      106.73      2.73 o 
   1  10   0      428.19      447.71      3.17 o 
   2  10   0       59.48       58.67      1.36 o 
   3  10   0       16.16       15.99      3.28 o 
   4  10   0        3.17        0.02      0.85 o 
   5  10   0       15.53       11.51      1.61 o 
   6  10   0       58.68       70.53      2.46 o 
   7  10   0       49.95       59.80      3.26 o 
   1  11   0      173.71      177.17      2.16 o 
   2  11   0      190.91      180.73      3.48 o 
   3  11   0      412.50      387.60      5.19 o 
   4  11   0      189.75      193.88      3.71 o 
   5  11   0       29.19       24.60      1.57 o 
   6  11   0        1.52        2.90      4.34 o 
   0  12   0      136.23      153.05      4.10 o 
   1  12   0        0.26        3.31      0.80 o 
   2  12   0      338.23      342.76      3.71 o 
   3  12   0        1.03        0.50      0.99 o 
   4  12   0        3.87        3.46      2.51 o 
   5  12   0        1.56        1.53      2.19 o 
   6  12   0       55.54       54.91      8.32 o 
   1  13   0       47.35       44.61      1.30 o 
   2  13   0       57.89       53.79      1.68 o 
   3  13   0       18.76       16.89      5.09 o 
   4  13   0        0.06       -1.71      1.71 o 
   5  13   0        0.77        4.64      2.38 o 
   0  14   0       21.90       12.98      7.35 o 
   1  14   0       22.61       21.98      1.98 o 
   2  14   0       32.28       38.74      1.73 o 
   3  14   0       56.81       60.43      2.39 o 
   4  14   0       38.67       43.35      2.63 o 
   5  14   0       38.49       29.68      9.02 o 
   1  15   0      105.41      109.58     12.65 o 
   2  15   0       14.38       16.39      3.46 o 
   3  15   0       24.87       25.00      2.55 o 
   4  15   0       22.25       22.51      2.95 o 
   0  16   0      104.38       97.32      5.47 o 
   1  16   0        0.10       -1.82      5.23 o 
   2  16   0       59.69       49.46      3.30 o 
   3  16   0        5.17        8.13     10.19 o 
   1  17   0       57.92       51.21      6.90 o 
  -8   1   1       13.56       16.69      2.54 o 
  -7   1   1      388.22      398.43      5.19 o 
  -6   1   1      213.91      217.46      2.65 o 
  -5   1   1      353.42      346.03      2.73 o 
  -4   1   1       26.82       23.87      0.67 o 
  -3   1   1      191.22      176.16      1.55 o 
  -2   1   1      354.97      337.87      2.39 o 
  -1   1   1      844.68      783.30      8.47 o 
   2   1   1      345.30      328.31      2.35 o 
   3   1   1      917.41      899.20      5.63 o 
   4   1   1       36.28       34.19      0.70 o 
   5   1   1      138.82      157.29      1.67 o 
   6   1   1       89.94       99.86      3.42 o 
   7   1   1        2.94        1.65      1.82 o 
   8   1   1        0.27       -3.38      3.38 o 
  -8   2   1       37.24       32.54      7.88 o 
  -7   2   1       27.35       27.01      1.59 o 
  -6   2   1        1.71        4.54      0.86 o 
  -5   2   1      278.20      290.75      2.50 o 
  -4   2   1      259.72      232.07      4.00 o 
  -3   2   1      344.33      372.55      2.69 o 
  -2   2   1      810.70      793.43      5.04 o 
  -1   2   1     4864.78     4510.52     23.49 o 
   2   2   1     2078.07     2047.44     11.83 o 
   3   2   1      971.75     1000.05      6.20 o 
   4   2   1        2.83        5.63      1.04 o 
   5   2   1      349.34      362.68      3.10 o 
   6   2   1       19.03       17.83      0.96 o 
   7   2   1       26.89       20.77      1.77 o 
   8   2   1       46.93       42.15      5.16 o 
  -8   3   1       60.92       57.54      2.96 o 
  -7   3   1      138.60      145.17      6.16 o 
  -6   3   1      144.12      136.39      5.48 o 
  -5   3   1       24.21       26.59      2.41 o 
  -4   3   1        0.25        1.23      0.53 o 
  -3   3   1       95.63      121.52      1.08 o 
  -2   3   1     3135.69     3117.68     17.44 o 
  -1   3   1     1933.99     1748.80      9.34 o 
   0   3   1     2420.76     2316.51     19.92 o 
   1   3   1      570.97      591.32      3.44 o 
   2   3   1      957.14      916.29      5.67 o 
   3   3   1      135.47      164.37      1.29 o 
   4   3   1      941.52      970.69      6.30 o 
   5   3   1       18.00       16.88      1.90 o 
   6   3   1       16.91       18.84      1.63 o 
   7   3   1      335.14      357.79     14.65 o 
   8   3   1        8.71       11.31      6.09 o 
  -8   4   1       45.26       45.94      2.76 o 
  -7   4   1       37.07       35.06      1.88 o 
  -6   4   1      243.20      234.43      2.96 o 
  -5   4   1      758.12      761.43      6.15 o 
  -4   4   1      404.47      408.93      2.99 o 
  -3   4   1      763.76      829.49      9.36 o 
  -2   4   1     1938.59     1962.10     12.80 o 
  -1   4   1     5217.70     4917.24     26.78 o 
   0   4   1     1854.47     1676.67     12.51 o 
   1   4   1     1339.12     1231.84      6.84 o 
   2   4   1        0.17        3.23      0.77 o 
   3   4   1        0.00        1.05      0.72 o 
   4   4   1        6.28        7.15      0.86 o 
   5   4   1       42.67       49.46      1.95 o 
   6   4   1       48.44       55.20      5.01 o 
   7   4   1       59.74       72.97      7.21 o 
   8   4   1       28.12       34.61      2.78 o 
  -8   5   1        0.04       -4.73      4.95 o 
  -7   5   1       64.29       59.34      3.91 o 
  -6   5   1      235.79      209.59      4.84 o 
  -5   5   1        0.25        0.95      0.92 o 
  -4   5   1       18.07       18.27      0.55 o 
  -3   5   1       34.40       31.85      0.55 o 
  -2   5   1     1174.45     1277.74      7.74 o 
  -1   5   1     2559.68     2576.51     17.94 o 
   0   5   1       89.92       76.63      0.74 o 
   1   5   1       92.51       96.29      0.94 o 
   2   5   1        2.33        3.18      0.31 o 
   3   5   1      353.65      308.22      3.08 o 
   4   5   1      239.63      240.19      2.00 o 
   5   5   1       24.38       15.16      0.84 o 
   6   5   1      375.21      351.08      4.43 o 
   7   5   1       28.88       28.55      8.03 o 
   8   5   1       20.61       25.28      9.30 o 
  -8   6   1       24.03       28.08      4.53 o 
  -7   6   1       12.04       13.17      1.80 o 
  -6   6   1       23.51       17.25      3.01 o 
  -5   6   1      183.82      175.87      1.81 o 
  -4   6   1      107.74      109.78      1.12 o 
  -3   6   1       10.25       13.03      0.96 o 
  -2   6   1      465.73      441.04      2.83 o 
  -1   6   1     2268.01     2330.96     16.07 o 
   0   6   1      398.18      365.24      2.17 o 
   1   6   1       51.61       61.92      1.37 o 
   2   6   1     1159.02     1266.35     16.01 o 
   3   6   1      121.31      130.79      1.20 o 
   4   6   1       12.28       10.38      0.62 o 
   5   6   1      260.67      265.55      2.74 o 
   6   6   1        4.76        3.17      1.10 o 
   7   6   1       12.48        7.66      2.46 o 
   8   6   1        0.15       -0.66      2.81 o 
  -7   7   1        1.80        0.69      2.29 o 
  -6   7   1       91.63       82.96      2.23 o 
  -5   7   1       38.81       33.32      0.90 o 
  -4   7   1        0.22        0.57      1.01 o 
  -3   7   1      153.88      168.29      1.45 o 
  -2   7   1      101.33      117.13      1.06 o 
  -1   7   1     1057.80     1075.63      7.01 o 
   0   7   1       77.99       90.37      1.02 o 
   1   7   1       36.54       37.83      0.81 o 
   2   7   1       25.13       24.05      1.50 o 
   3   7   1        9.06        8.79      0.41 o 
   4   7   1      672.72      641.48      6.76 o 
   5   7   1      212.01      195.53      2.36 o 
   6   7   1        2.12        0.81      5.08 o 
   7   7   1       20.96       18.46      2.17 o 
  -7   8   1        2.42        1.57      1.92 o 
  -6   8   1       46.30       54.19      2.08 o 
  -5   8   1      195.87      181.32      2.20 o 
  -4   8   1        0.55        0.65      0.58 o 
  -3   8   1       31.86       28.37      0.79 o 
  -2   8   1        2.24        4.92      0.46 o 
  -1   8   1      986.11     1003.56      5.69 o 
   0   8   1      302.75      301.06      2.87 o 
   1   8   1      592.69      601.74      3.86 o 
   2   8   1        4.12        7.79      0.51 o 
   3   8   1       40.81       39.37      0.70 o 
   4   8   1        8.11        7.75      0.65 o 
   5   8   1       38.05       27.96      1.94 o 
   6   8   1        6.01       13.59      1.71 o 
   7   8   1       96.18      103.95      3.78 o 
  -7   9   1       21.57       21.98      3.34 o 
  -6   9   1       46.86       50.95      2.09 o 
  -5   9   1        5.45       10.67      1.19 o 
  -4   9   1       13.51        9.73      0.59 o 
  -3   9   1      404.27      374.89      2.93 o 
  -2   9   1      284.52      288.40      2.27 o 
  -1   9   1     1006.38     1049.99      6.23 o 
   0   9   1      104.61       96.80      0.88 o 
   1   9   1      245.38      254.23      1.99 o 
   2   9   1      108.32      100.13      2.65 o 
   3   9   1      514.53      541.43      8.93 o 
   4   9   1       26.59       20.88      1.97 o 
   5   9   1       12.04       14.98      2.71 o 
   6   9   1        2.57        5.00      3.77 o 
   7   9   1       37.79       40.39      3.82 o 
  -7  10   1        5.72        4.01      2.72 o 
  -6  10   1        0.19        3.91      2.17 o 
  -5  10   1       18.52       16.89      2.92 o 
  -4  10   1        4.18        2.50      1.51 o 
  -3  10   1      804.88      777.82      6.41 o 
  -2  10   1       19.46       28.73      0.79 o 
  -1  10   1        2.20        3.12      0.54 o 
   0  10   1      137.02      126.80      1.26 o 
   1  10   1       65.49       59.25      0.94 o 
   2  10   1      162.37      135.99      1.49 o 
   3  10   1       12.56       13.57      0.94 o 
   4  10   1        7.80        8.11      2.62 o 
   5  10   1       31.85       27.73      5.37 o 
   6  10   1        1.89        2.21      9.08 o 
   7  10   1       37.62       25.33      6.97 o 
  -6  11   1      112.60      114.71      3.53 o 
  -5  11   1        2.13        1.92      1.32 o 
  -4  11   1       51.41       64.22      4.45 o 
  -3  11   1        4.64        1.84      1.31 o 
  -2  11   1      291.78      254.90      2.63 o 
  -1  11   1      725.24      720.64      5.48 o 
   0  11   1      161.27      160.51      1.93 o 
   1  11   1        2.90        1.93      2.31 o 
   2  11   1      156.59      148.78      2.34 o 
   3  11   1        0.01       -0.19      1.05 o 
   4  11   1        0.01       -1.18      1.18 o 
   5  11   1       10.81        8.84      1.79 o 
   6  11   1        2.04        4.22      5.29 o 
  -6  12   1        6.51        4.66      2.66 o 
  -5  12   1       10.13        7.79      1.98 o 
  -4  12   1       17.42       14.35      1.45 o 
  -3  12   1        3.85        6.64      1.07 o 
  -2  12   1        0.18        0.73      1.58 o 
  -1  12   1       47.38       51.94      1.14 o 
   0  12   1        0.04        0.79      0.79 o 
   1  12   1       19.30       16.05      1.73 o 
   2  12   1       67.25       60.32      1.27 o 
   3  12   1       29.21       30.50      1.73 o 
   4  12   1        0.30        1.15      2.57 o 
   5  12   1       14.44       21.11      2.32 o 
   6  12   1       71.43       69.71      3.62 o 
  -5  13   1       36.21       34.62      2.74 o 
  -4  13   1      162.41      162.08      3.62 o 
  -3  13   1       46.57       42.69      2.16 o 
  -2  13   1        5.61        2.07      3.08 o 
  -1  13   1      330.79      346.02      3.46 o 
   0  13   1        9.17        7.84      1.10 o 
   1  13   1      214.46      224.75      4.69 o 
   2  13   1      115.49      120.58      8.20 o 
   3  13   1       91.90       68.90      2.21 o 
   4  13   1        7.02        5.31      2.06 o 
   5  13   1       33.39       34.27      2.76 o 
  -5  14   1       50.52       64.37      3.92 o 
  -4  14   1       89.14       97.98      3.60 o 
  -3  14   1        1.96        3.98      1.66 o 
  -2  14   1        7.60        4.34      5.20 o 
  -1  14   1       27.09       26.01      3.01 o 
   0  14   1       16.06       20.37      4.09 o 
   1  14   1       13.50        6.91      1.40 o 
   2  14   1       24.14       22.87      1.75 o 
   3  14   1       15.87       10.43      4.15 o 
   4  14   1        7.33       11.50      4.42 o 
  -4  15   1       47.02       50.37      3.64 o 
  -3  15   1       44.34       40.71      5.49 o 
  -2  15   1        4.58        2.15      4.66 o 
  -1  15   1      406.53      438.37     17.23 o 
   0  15   1      478.05      534.79      8.09 o 
   1  15   1      118.28      123.72      3.59 o 
   2  15   1      194.78      216.06      8.56 o 
   3  15   1      100.23       99.05      6.27 o 
   4  15   1       39.71       29.80      5.11 o 
  -3  16   1      302.53      364.28      8.92 o 
  -2  16   1      194.07      212.74      8.25 o 
  -1  16   1       24.87       21.48      2.50 o 
   0  16   1        2.85       12.27      2.95 o 
   1  16   1        8.61       14.46      5.19 o 
   2  16   1       11.00        9.25      2.65 o 
   3  16   1        7.75        4.10     14.14 o 
  -1  17   1       20.98       13.18      4.56 o 
   0  17   1        0.91        5.83      6.87 o 
   1  17   1       41.61       27.53      4.10 o 
  -8   0   2       11.98        9.30      2.84 o 
  -7   0   2       83.62       87.88      2.89 o 
  -6   0   2     4225.07     4401.73     43.63 o 
  -5   0   2       80.88       66.27      1.47 o 
  -4   0   2      127.68       98.04      1.56 o 
  -3   0   2       20.28        4.71      0.42 o 
  -2   0   2      319.60      288.13      2.91 o 
   1   0   2     1337.19     1256.54     10.48 o 
   2   0   2      861.02      784.08      6.82 o 
   3   0   2     1606.66     1569.73     14.40 o 
   4   0   2     1760.23     1859.23     15.40 o 
   5   0   2      363.91      397.09      4.73 o 
   6   0   2        7.42        4.49      1.17 o 
   7   0   2       45.92       27.09      3.64 o 
   8   0   2       51.78       57.97      4.63 o 
  -8   1   2       22.54       23.40      4.06 o 
  -7   1   2       14.07       19.81      5.41 o 
  -6   1   2      193.61      193.79      2.26 o 
  -5   1   2        0.00        2.45      1.56 o 
  -4   1   2      186.70      221.23      3.09 o 
  -3   1   2      120.17      127.82      1.17 o 
  -2   1   2      214.96      221.57      1.55 o 
  -1   1   2     5265.23     4679.18     27.59 o 
   1   1   2      844.06      863.31      5.32 o 
   2   1   2      862.01      787.69      4.97 o 
   3   1   2      173.74      191.46      1.59 o 
   4   1   2      325.76      312.70      4.61 o 
   5   1   2      127.84      127.06      1.43 o 
   6   1   2       33.59       32.11      1.93 o 
   7   1   2       35.41       28.67      3.67 o 
   8   1   2        7.93       14.13      5.80 o 
  -8   2   2        5.23        2.36      5.41 o 
  -7   2   2      333.06      333.13      4.06 o 
  -6   2   2        4.04        1.88      0.79 o 
  -5   2   2      111.48      108.91      1.26 o 
  -4   2   2     1472.24     1490.16      9.44 o 
  -3   2   2       54.59       62.47      0.83 o 
  -2   2   2        2.24        0.69      0.38 o 
  -1   2   2      373.78      359.89      2.01 o 
   0   2   2      464.39      435.32      3.13 o 
   1   2   2     2845.00     2576.48     15.72 o 
   2   2   2     3644.80     3596.96     21.79 o 
   3   2   2      427.34      425.85      3.10 o 
   4   2   2       14.11       10.97      1.43 o 
   5   2   2        3.68        3.91      0.72 o 
   6   2   2        7.86        7.76      1.10 o 
   7   2   2        0.00        1.71      1.68 o 
   8   2   2      135.47      132.83      4.30 o 
  -8   3   2       11.86       10.60      4.87 o 
  -7   3   2       78.53       75.82      3.57 o 
  -6   3   2      454.53      489.84      4.60 o 
  -5   3   2       36.91       49.40      0.94 o 
  -4   3   2        2.87        2.82      0.69 o 
  -3   3   2      251.35      274.31      1.95 o 
  -2   3   2     1670.31     1571.76      9.17 o 
  -1   3   2      140.94      130.01      0.85 o 
   0   3   2     2122.97     1985.67     11.37 o 
   1   3   2     2405.13     2367.26     13.84 o 
   2   3   2        2.01       13.53      1.26 o 
   3   3   2      407.44      411.06      3.03 o 
   4   3   2       88.48       84.50      1.56 o 
   5   3   2       32.01       19.54      0.77 o 
   6   3   2      510.00      500.85      5.39 o 
   7   3   2       22.56       24.06      8.67 o 
   8   3   2        1.18        4.24      2.47 o 
  -8   4   2       21.17       18.61      6.75 o 
  -7   4   2       44.66       36.25      2.19 o 
  -6   4   2       11.70        9.16      1.08 o 
  -5   4   2      153.17      157.60      1.70 o 
  -4   4   2       36.40       38.64      2.71 o 
  -3   4   2       58.83       61.84      0.74 o 
  -2   4   2      720.97      723.76      5.75 o 
  -1   4   2      133.85      109.01      0.81 o 
   0   4   2      324.33      283.53      1.66 o 
   1   4   2     3419.55     3445.67     17.89 o 
   2   4   2      627.93      622.83      4.01 o 
   3   4   2      916.17      909.36      6.11 o 
   4   4   2      108.71      110.00      2.81 o 
   5   4   2      131.89      139.84      1.70 o 
   6   4   2        0.00       -0.08      1.56 o 
   7   4   2      263.35      300.47      5.11 o 
   8   4   2       40.02       56.36      6.42 o 
  -8   5   2      107.97      106.04      3.70 o 
  -7   5   2        1.53        1.87      5.77 o 
  -6   5   2       98.12       95.26      1.68 o 
  -5   5   2      179.35      157.94      1.74 o 
  -4   5   2      930.89      999.19      6.48 o 
  -3   5   2       25.03       28.67      0.52 o 
  -2   5   2     1952.42     2125.15     28.27 o 
  -1   5   2      735.17      759.72      4.21 o 
   0   5   2      473.20      459.72      2.62 o 
   1   5   2       20.71       23.57      0.35 o 
   2   5   2        2.89        4.85      0.54 o 
   3   5   2       35.44       27.72      1.80 o 
   4   5   2      138.94      133.13      1.56 o 
   5   5   2      131.02      114.22      3.74 o 
   6   5   2       57.47       45.94      3.68 o 
   7   5   2       13.42       15.72      2.94 o 
   8   5   2      127.80      124.84      3.77 o 
  -8   6   2       20.80       23.97     10.36 o 
  -7   6   2        4.64        6.64      1.75 o 
  -6   6   2       55.47       41.31      1.30 o 
  -5   6   2        0.01        0.78      2.18 o 
  -4   6   2       17.50       19.05      0.92 o 
  -3   6   2      273.68      288.81      1.96 o 
  -2   6   2      104.01      132.07      1.05 o 
  -1   6   2      651.18      614.17      3.58 o 
   0   6   2       40.11       30.01      0.44 o 
   1   6   2     1346.89     1356.33      8.50 o 
   2   6   2      325.22      328.53      2.21 o 
   3   6   2      163.89      178.54      1.54 o 
   4   6   2      403.95      417.21      3.16 o 
   5   6   2       12.99       10.28      0.80 o 
   6   6   2       34.45       31.76      2.09 o 
   7   6   2      105.58      118.86      4.45 o 
   8   6   2        4.84        5.50      9.35 o 
  -7   7   2       28.59       31.16      2.09 o 
  -6   7   2       95.80       89.38      2.11 o 
  -5   7   2      649.25      631.20      4.86 o 
  -4   7   2       33.00       25.54      0.66 o 
  -3   7   2       68.54       66.06      0.77 o 
  -2   7   2      366.28      413.17      2.54 o 
  -1   7   2      215.61      204.64      3.23 o 
   0   7   2      166.19      164.02      1.18 o 
   1   7   2        0.36        2.80      0.84 o 
   2   7   2     1274.24     1208.79     10.62 o 
   3   7   2      171.93      155.24      1.44 o 
   4   7   2       27.18       38.43      1.04 o 
   5   7   2      214.55      224.98      4.06 o 
   6   7   2       89.45       65.65      2.12 o 
   7   7   2        8.26        8.27      8.86 o 
  -7   8   2        0.01        4.12      2.37 o 
  -6   8   2       81.95       75.70      2.23 o 
  -5   8   2        8.24       11.97      0.87 o 
  -4   8   2        1.62        3.48      1.34 o 
  -3   8   2       30.52       22.68      0.99 o 
  -2   8   2      616.09      628.13      7.21 o 
  -1   8   2      160.68      167.45      1.33 o 
   0   8   2      316.85      352.42      2.89 o 
   1   8   2      168.06      175.39      1.51 o 
   2   8   2        3.53        9.22      0.33 o 
   3   8   2        2.98        0.43      0.48 o 
   4   8   2        0.27       -0.09      0.84 o 
   5   8   2      305.67      318.14      9.77 o 
   6   8   2       17.94       13.21      7.13 o 
   7   8   2        0.13        8.20      7.16 o 
  -7   9   2       14.91       16.71      6.89 o 
  -6   9   2       13.98       16.55      4.47 o 
  -5   9   2      328.10      312.91      3.64 o 
  -4   9   2       21.02       16.37      2.02 o 
  -3   9   2        0.12        1.34      0.43 o 
  -2   9   2      242.71      228.49      1.90 o 
  -1   9   2        1.25        1.80      1.44 o 
   0   9   2       51.19       51.68      0.90 o 
   1   9   2       15.82       18.06      0.59 o 
   2   9   2      102.52      115.15      1.31 o 
   3   9   2        6.17        8.84      0.48 o 
   4   9   2       88.76       80.12      1.33 o 
   5   9   2       13.58       17.56      4.14 o 
   6   9   2        0.31       -1.82      1.82 o 
   7   9   2       36.09       37.38      5.30 o 
  -7  10   2        3.55        6.29      7.77 o 
  -6  10   2       80.67       84.99     12.42 o 
  -5  10   2       67.23       64.56      2.02 o 
  -4  10   2       71.82       60.45      1.59 o 
  -3  10   2        4.30        5.29      0.84 o 
  -2  10   2       57.91       44.59      1.10 o 
  -1  10   2      173.60      175.25      1.90 o 
   0  10   2      409.50      405.99      2.59 o 
   1  10   2        0.00       -0.32      0.58 o 
   2  10   2       29.78       29.24      0.79 o 
   3  10   2      403.52      401.23      3.89 o 
   4  10   2       24.19       23.59      2.72 o 
   5  10   2        0.00        3.92      1.32 o 
   6  10   2       11.06       16.81      2.19 o 
  -6  11   2       12.77       17.86      1.82 o 
  -5  11   2        0.84        0.94      1.43 o 
  -4  11   2       26.85       26.98      1.37 o 
  -3  11   2      198.65      210.93      5.41 o 
  -2  11   2        1.13        1.51      0.74 o 
  -1  11   2        6.93        5.86      1.64 o 
   0  11   2        0.46        0.40      0.67 o 
   1  11   2      185.68      194.83      2.16 o 
   2  11   2      804.95      774.14     15.03 o 
   3  11   2      144.81      131.40      3.52 o 
   4  11   2      102.65      114.68      2.89 o 
   5  11   2        9.55        8.82      2.20 o 
   6  11   2        9.55        0.65      3.05 o 
  -6  12   2      116.52      117.18      4.04 o 
  -5  12   2       12.44       13.78      1.89 o 
  -4  12   2       35.33       35.62      9.04 o 
  -3  12   2        8.95       11.33      2.34 o 
  -2  12   2       52.80       47.35      3.78 o 
  -1  12   2      503.03      500.06      4.29 o 
   0  12   2      576.36      589.32      7.98 o 
   1  12   2      185.03      194.51      4.52 o 
   2  12   2      197.23      184.18      3.16 o 
   3  12   2        9.44        6.89      0.99 o 
   4  12   2       90.89       91.00      3.13 o 
   5  12   2        3.76        3.20      2.58 o 
   6  12   2       35.85       30.38      3.30 o 
  -5  13   2       15.48       12.07      5.87 o 
  -4  13   2       98.71      102.99      4.52 o 
  -3  13   2       30.94       37.70      2.97 o 
  -2  13   2       68.92       66.36      2.44 o 
  -1  13   2       66.85       54.44      1.29 o 
   0  13   2      182.06      182.75     11.11 o 
   1  13   2       14.96       17.60      1.11 o 
   2  13   2       11.52       13.37      1.80 o 
   3  13   2       52.47       39.98      3.55 o 
   4  13   2       53.16       50.22      4.93 o 
   5  13   2        0.34       -2.62      2.62 o 
  -5  14   2        2.43       28.49     26.83 o 
  -4  14   2       80.54       76.67      9.47 o 
  -3  14   2       79.98       90.42      2.71 o 
  -2  14   2       88.21       87.68      8.43 o 
  -1  14   2      209.64      208.18      3.27 o 
   0  14   2      213.84      243.89      4.38 o 
   1  14   2       20.29       19.89      1.58 o 
   2  14   2       13.07       16.56      2.97 o 
   3  14   2       17.26       14.87      2.09 o 
   4  14   2        0.01       -2.37      2.37 o 
  -4  15   2       98.23      110.08      4.45 o 
  -3  15   2       11.74        7.39      2.38 o 
  -2  15   2        1.31       -2.75      2.75 o 
  -1  15   2       61.32       56.89      2.92 o 
   0  15   2       14.23       12.89      4.57 o 
   1  15   2       12.48       16.46      4.01 o 
   2  15   2        0.06        3.15      3.15 o 
   3  15   2      100.00      114.88      4.20 o 
   4  15   2      102.04      117.00     14.07 o 
  -3  16   2       18.74       17.63     10.61 o 
  -2  16   2       42.17       42.68      3.29 o 
  -1  16   2       20.56       23.59      3.05 o 
   0  16   2       57.14       48.07      6.89 o 
   1  16   2       10.98        3.85      6.87 o 
   2  16   2        9.76       15.55      5.11 o 
   3  16   2        2.08        0.63      3.54 o 
  -1  17   2        5.42        1.44      6.85 o 
   0  17   2       65.91       70.89      8.17 o 
   1  17   2       95.14       89.75     19.47 o 
  -8   1   3       46.76       46.54      5.59 o 
  -7   1   3      111.94      107.85      3.08 o 
  -6   1   3       36.16       32.03      1.17 o 
  -5   1   3       19.05       25.65      0.84 o 
  -4   1   3       81.20       69.26      2.44 o 
  -3   1   3      194.79      194.82      1.51 o 
  -2   1   3      344.02      323.30      2.04 o 
  -1   1   3      181.85      173.04      1.10 o 
   1   1   3      517.92      542.92      3.49 o 
   2   1   3      275.60      319.00      2.16 o 
   3   1   3      510.19      540.00      3.57 o 
   4   1   3      109.19      102.32      1.14 o 
   5   1   3      236.90      241.25      2.33 o 
   6   1   3       24.48       26.83      1.83 o 
   7   1   3       45.41       37.49      3.95 o 
   8   1   3      106.66       97.62      9.46 o 
  -8   2   3       16.32       11.26      2.36 o 
  -7   2   3        0.62        0.13      2.16 o 
  -6   2   3       97.90       90.61      1.39 o 
  -5   2   3     2389.98     2408.60     14.80 o 
  -4   2   3      110.95      114.68      1.16 o 
  -3   2   3     1999.61     2189.81     14.85 o 
  -2   2   3      300.01      249.19      1.65 o 
  -1   2   3       25.66       33.75      0.34 o 
   0   2   3     5082.30     4755.15     30.28 o 
   1   2   3      450.54      422.71      2.90 o 
   2   2   3      197.89      190.07      1.41 o 
   3   2   3     1626.71     1685.21     10.58 o 
   4   2   3     1292.30     1284.94      8.62 o 
   5   2   3      136.79      154.57      2.03 o 
   6   2   3        8.08        4.82      2.94 o 
   7   2   3      153.14      162.23      3.71 o 
   8   2   3       19.57       20.72      3.63 o 
  -8   3   3      135.37      138.40      4.20 o 
  -7   3   3       14.93       16.11      2.30 o 
  -6   3   3       56.34       43.71      1.13 o 
  -5   3   3      539.15      567.79      4.09 o 
  -4   3   3      245.23      245.46      1.86 o 
  -3   3   3     1579.41     1749.01     10.31 o 
  -2   3   3      349.33      293.85      2.23 o 
  -1   3   3       15.98       16.38      0.26 o 
   0   3   3     2225.98     2143.42     13.04 o 
   1   3   3    10955.11    10537.54     80.59 o 
   2   3   3       80.20       65.03      0.67 o 
   3   3   3      530.38      571.84      3.92 o 
   4   3   3        0.11        0.15      0.44 o 
   5   3   3        2.06        2.52      0.56 o 
   6   3   3      385.07      410.12      7.37 o 
   7   3   3      221.28      216.44      4.68 o 
   8   3   3       10.18        5.92      2.65 o 
  -8   4   3        2.05        1.65      4.04 o 
  -7   4   3      127.52      128.94      4.35 o 
  -6   4   3       23.99       24.57      1.10 o 
  -5   4   3       11.81        9.05      0.88 o 
  -4   4   3       16.90       16.44      0.57 o 
  -3   4   3      549.13      604.21      4.21 o 
  -2   4   3        1.73        2.83      0.27 o 
  -1   4   3       28.19       25.26      0.74 o 
   0   4   3      582.89      542.14      3.29 o 
   1   4   3     2014.67     2052.73     12.20 o 
   2   4   3      896.52      978.36      6.25 o 
   3   4   3      689.19      756.95      5.12 o 
   4   4   3        0.81        3.44      0.54 o 
   5   4   3        3.59        3.29      0.77 o 
   6   4   3      264.94      259.94      3.80 o 
   7   4   3      141.13      148.39      5.93 o 
   8   4   3       16.58       18.43      7.75 o 
  -8   5   3       20.59       20.19      4.50 o 
  -7   5   3       38.57       35.40      1.84 o 
  -6   5   3       28.10       21.44      1.05 o 
  -5   5   3        1.22        4.64      1.68 o 
  -4   5   3      753.30      759.86      5.55 o 
  -3   5   3        0.11        0.62      0.37 o 
  -2   5   3      196.49      222.35      1.53 o 
  -1   5   3      262.87      295.26      1.80 o 
   0   5   3      488.71      539.54      3.12 o 
   1   5   3      109.28      118.43      0.88 o 
   2   5   3      405.82      494.67      3.42 o 
   3   5   3      587.95      570.10      4.07 o 
   4   5   3      126.02      109.19      1.22 o 
   5   5   3      632.35      569.25      5.11 o 
   6   5   3       68.43       68.05      3.59 o 
   7   5   3       33.69       26.65      2.43 o 
   8   5   3       57.38       51.81      3.37 o 
  -8   6   3      112.71      122.99      3.99 o 
  -7   6   3       13.76        7.37      2.87 o 
  -6   6   3        8.49        9.66      2.95 o 
  -5   6   3       61.90       49.03      4.26 o 
  -4   6   3        5.72        4.43      1.03 o 
  -3   6   3      156.12      193.78      1.48 o 
  -2   6   3        2.26        3.27      0.33 o 
  -1   6   3        0.81        3.22      0.32 o 
   0   6   3      410.85      363.76      2.21 o 
   1   6   3      344.16      397.84      3.83 o 
   2   6   3     1603.17     1703.44     13.52 o 
   3   6   3        2.82        3.99      0.93 o 
   4   6   3        6.86        6.12      0.59 o 
   5   6   3       19.16       21.21      3.02 o 
   6   6   3        0.19       -2.37      2.37 o 
   7   6   3        3.32        1.21      4.66 o 
  -7   7   3      153.04      156.25      6.38 o 
  -6   7   3        0.22       -0.42      3.79 o 
  -5   7   3        0.86        2.43      0.71 o 
  -4   7   3      114.63      116.73      2.17 o 
  -3   7   3       51.98       59.75      1.20 o 
  -2   7   3     1036.67     1044.54     14.49 o 
  -1   7   3      679.65      754.02      4.37 o 
   0   7   3      219.94      240.68      1.56 o 
   1   7   3      321.05      331.98      2.21 o 
   2   7   3       13.43       14.73      1.38 o 
   3   7   3      718.79      755.39      4.90 o 
   4   7   3      167.16      163.03      3.69 o 
   5   7   3        0.64        3.28      1.04 o 
   6   7   3       19.77       29.96      8.63 o 
   7   7   3        8.42        7.62      6.61 o 
  -7   8   3        3.57        3.86      1.93 o 
  -6   8   3       36.70       43.19      2.85 o 
  -5   8   3      183.75      183.80      6.62 o 
  -4   8   3        5.96        2.58      0.60 o 
  -3   8   3        4.11        3.33      0.46 o 
  -2   8   3        1.02        3.24      0.36 o 
  -1   8   3       11.29       11.92      1.08 o 
   0   8   3      258.57      250.09      1.67 o 
   1   8   3      101.00       88.32      1.07 o 
   2   8   3      512.61      542.20      9.73 o 
   3   8   3      114.02      133.64      1.27 o 
   4   8   3       60.89       57.18      1.07 o 
   5   8   3       48.06       43.83      2.30 o 
   6   8   3        0.74        2.65      3.45 o 
   7   8   3       55.02       55.92      3.11 o 
  -7   9   3      129.52      144.81      3.70 o 
  -6   9   3        3.96        3.42      1.83 o 
  -5   9   3       42.28       45.89      1.92 o 
  -4   9   3       18.95       13.96      0.77 o 
  -3   9   3      189.39      190.60      1.63 o 
  -2   9   3       42.15       40.01      0.76 o 
  -1   9   3      237.64      256.80      4.48 o 
   0   9   3      102.86      105.81      1.74 o 
   1   9   3       51.25       52.87      0.83 o 
   2   9   3      467.69      431.24      5.29 o 
   3   9   3     1504.58     1522.86     11.96 o 
   4   9   3        5.00        5.92      1.87 o 
   5   9   3        1.63        3.50      1.20 o 
   6   9   3        4.86        9.76      1.88 o 
   7   9   3       72.36       78.32     11.50 o 
  -7  10   3       21.41       30.46     11.19 o 
  -6  10   3       10.85        8.12      1.84 o 
  -5  10   3        0.21       -0.07      1.36 o 
  -4  10   3       11.95        5.68      0.84 o 
  -3  10   3       37.14       28.89      0.95 o 
  -2  10   3        1.22        2.86      1.10 o 
  -1  10   3      176.76      163.56      1.52 o 
   0  10   3      364.75      354.04      2.40 o 
   1  10   3       19.82       15.89      1.17 o 
   2  10   3      132.74      143.24      1.80 o 
   3  10   3       57.81       45.44      0.78 o 
   4  10   3        9.02        3.32      0.89 o 
   5  10   3        7.46        5.89      2.79 o 
   6  10   3       84.01       73.62      9.68 o 
  -6  11   3       30.05       33.16      2.17 o 
  -5  11   3        4.03       -0.85      2.56 o 
  -4  11   3        4.62        5.75      3.99 o 
  -3  11   3       97.58       91.69      3.49 o 
  -2  11   3      177.76      158.70      1.85 o 
  -1  11   3      143.57      122.82      2.09 o 
   0  11   3        2.68        4.12      0.37 o 
   1  11   3       78.58       79.62      1.66 o 
   2  11   3        4.94        5.22      1.32 o 
   3  11   3      293.33      310.26      3.68 o 
   4  11   3       36.74       30.19      4.51 o 
   5  11   3       31.59       28.93      1.72 o 
   6  11   3       48.52       39.52      7.11 o 
  -6  12   3       45.73       36.17      3.54 o 
  -5  12   3       67.02       56.90     11.39 o 
  -4  12   3        0.17        0.76      1.37 o 
  -3  12   3        0.06       -0.82      3.23 o 
  -2  12   3        1.72        0.27      0.82 o 
  -1  12   3       34.57       29.56      1.21 o 
   0  12   3      345.99      356.73      3.69 o 
   1  12   3      886.97      953.92     15.10 o 
   2  12   3       59.22       51.70      3.56 o 
   3  12   3        7.07        1.91      3.15 o 
   4  12   3       34.85       45.09      2.29 o 
   5  12   3       72.24       69.15     11.83 o 
   6  12   3       90.87       97.68     35.27 o 
  -5  13   3       47.24       37.73      9.01 o 
  -4  13   3       79.59       68.24      2.94 o 
  -3  13   3       12.59       12.46      1.25 o 
  -2  13   3      170.12      181.74      4.18 o 
  -1  13   3       19.95       16.88      1.08 o 
   0  13   3       10.72       11.97      2.21 o 
   1  13   3        1.85        4.17      1.21 o 
   2  13   3      216.06      209.15      4.83 o 
   3  13   3        0.23        3.28      5.76 o 
   4  13   3       70.19       74.34     10.47 o 
   5  13   3       15.54        9.34      5.04 o 
  -5  14   3       49.73       45.85     10.58 o 
  -4  14   3       10.08        5.78      7.25 o 
  -3  14   3       17.39       18.62      1.96 o 
  -2  14   3       18.49       15.72      4.55 o 
  -1  14   3       16.98       18.74      5.88 o 
   0  14   3       89.86       79.65      2.54 o 
   1  14   3        7.09        1.02      1.34 o 
   2  14   3        0.22        4.57      4.03 o 
   3  14   3        8.87        6.32      1.79 o 
   4  14   3       44.10       51.51      5.98 o 
  -4  15   3        0.12       -0.91      5.20 o 
  -3  15   3       61.51       56.15      2.95 o 
  -2  15   3       44.06       39.96      4.46 o 
  -1  15   3       48.07       37.42      9.71 o 
   0  15   3       13.68       12.97      2.04 o 
   1  15   3        1.00       -1.73      2.11 o 
   2  15   3       36.27       31.62      5.89 o 
   3  15   3        3.37        1.73      2.60 o 
  -3  16   3       18.77       27.08      7.62 o 
  -2  16   3        0.23        0.51      3.96 o 
  -1  16   3        2.32       -2.88      6.14 o 
   0  16   3       10.67       17.50      2.52 o 
   1  16   3      151.66      148.32      5.46 o 
   2  16   3        3.05        1.63     19.14 o 
   0  17   3       68.51       56.92     17.95 o 
  -8   0   4        8.93        4.57      3.07 o 
  -7   0   4      295.33      288.33      5.59 o 
  -6   0   4      121.31      107.49      2.75 o 
  -5   0   4      854.97      823.45      8.53 o 
  -4   0   4       32.05       61.30      1.37 o 
  -3   0   4     1348.81     1442.62     12.16 o 
  -2   0   4     4478.06     4591.18     36.15 o 
  -1   0   4     1546.80     1443.34     11.44 o 
   0   0   4      772.31      590.60      5.33 o 
   1   0   4     1187.03     1167.84     10.51 o 
   2   0   4      197.58      221.58      2.24 o 
   3   0   4      802.47      748.82      6.75 o 
   4   0   4      270.44      329.91      3.82 o 
   5   0   4     1127.52     1154.52     11.65 o 
   6   0   4       13.74       10.46      1.77 o 
   7   0   4       91.08      102.44      3.82 o 
   8   0   4      168.93      164.14      7.85 o 
  -8   1   4       55.03       44.40      4.40 o 
  -7   1   4      129.81      136.93      2.79 o 
  -6   1   4        3.24        2.53      1.81 o 
  -5   1   4      316.81      316.09      2.48 o 
  -4   1   4        0.33       -0.20      0.46 o 
  -3   1   4       72.01       73.70      0.74 o 
  -2   1   4       78.27       83.24      1.03 o 
  -1   1   4        0.22        0.51      0.47 o 
   0   1   4        0.00        5.00      0.35 o 
   1   1   4       39.34       71.23      0.69 o 
   2   1   4       93.42       93.17      0.84 o 
   3   1   4      254.31      290.73      2.20 o 
   4   1   4       31.50       29.00      0.70 o 
   5   1   4        0.05        0.80      0.63 o 
   6   1   4       82.22       68.48      4.93 o 
   7   1   4        4.59        5.16      4.59 o 
   8   1   4        0.70       20.76      8.51 o 
  -8   2   4       21.06       17.93      4.33 o 
  -7   2   4        4.40        8.41      2.78 o 
  -6   2   4       42.32       36.98      1.97 o 
  -5   2   4       75.46       65.37      0.96 o 
  -4   2   4       78.34       81.50      0.98 o 
  -3   2   4      554.66      574.43      5.14 o 
  -2   2   4      310.00      325.26      1.97 o 
  -1   2   4       26.75       19.90      0.33 o 
   0   2   4     1185.90     1188.00      8.11 o 
   1   2   4      165.10      175.34      1.42 o 
   2   2   4      106.16      134.96      1.15 o 
   3   2   4      767.41      879.53      5.60 o 
   4   2   4       42.37       38.73      1.26 o 
   5   2   4       51.73       47.89      1.07 o 
   6   2   4       23.74       21.16      2.36 o 
   7   2   4       36.14       34.50      2.63 o 
   8   2   4       81.83       87.46     13.52 o 
  -8   3   4        4.38        0.14      2.23 o 
  -7   3   4       11.04        7.03      1.22 o 
  -6   3   4       50.09       41.70      1.12 o 
  -5   3   4        4.08        8.90      1.49 o 
  -4   3   4      299.05      341.28      2.43 o 
  -3   3   4      213.53      219.08      1.63 o 
  -2   3   4      265.64      277.74      1.77 o 
  -1   3   4      157.74      161.98      1.17 o 
   0   3   4     7510.59     7346.35     50.85 o 
   1   3   4     2618.40     2362.65     14.33 o 
   2   3   4      616.61      587.71      7.74 o 
   3   3   4      184.48      158.20      1.40 o 
   4   3   4       58.20       63.75      2.00 o 
   5   3   4       53.83       50.06      1.24 o 
   6   3   4      351.45      371.68      4.22 o 
   7   3   4       31.11       27.89      2.41 o 
   8   3   4        0.10       20.92     20.84 o 
  -8   4   4       21.76       25.16      2.60 o 
  -7   4   4       60.40       60.62      3.07 o 
  -6   4   4        0.30        1.21      0.95 o 
  -5   4   4       19.88       20.00      0.79 o 
  -4   4   4       10.36       10.31      0.63 o 
  -3   4   4      966.43      984.47     14.34 o 
  -2   4   4      401.10      467.67      3.67 o 
  -1   4   4        0.60        1.09      0.41 o 
   0   4   4      113.43      116.20      0.96 o 
   1   4   4      708.10      660.47      4.48 o 
   2   4   4      191.25      180.91      1.54 o 
   3   4   4      569.68      526.66      3.70 o 
   4   4   4       26.91       22.84      0.75 o 
   5   4   4        5.64        2.35      0.82 o 
   6   4   4       58.31       48.20      1.50 o 
   7   4   4       15.69       24.74      2.37 o 
   8   4   4        5.02       13.02     11.86 o 
  -8   5   4       77.51       87.55      6.72 o 
  -7   5   4       41.86       41.76      3.04 o 
  -6   5   4        4.84        8.97      1.52 o 
  -5   5   4       57.01       46.69      0.95 o 
  -4   5   4      985.80     1023.61      6.85 o 
  -3   5   4       17.59       33.33      0.75 o 
  -2   5   4       76.36       54.23      0.59 o 
  -1   5   4     1432.62     1364.35      7.53 o 
   0   5   4      220.53      237.03      1.68 o 
   1   5   4       70.65       84.89      0.83 o 
   2   5   4     9604.60     9927.24     68.56 o 
   3   5   4      491.23      490.11      5.27 o 
   4   5   4      113.74      112.32      1.28 o 
   5   5   4       48.48       55.69      1.38 o 
   6   5   4      161.96      133.79      3.75 o 
   7   5   4      160.12      165.93      5.82 o 
   8   5   4      198.37      201.36      6.68 o 
  -8   6   4        6.12       15.55      7.63 o 
  -7   6   4        0.45        1.49      1.57 o 
  -6   6   4        5.66        1.25      1.31 o 
  -5   6   4      148.47      129.80      1.57 o 
  -4   6   4      184.83      189.54      3.43 o 
  -3   6   4       11.45        8.62      1.06 o 
  -2   6   4      555.30      574.58      3.39 o 
  -1   6   4      827.34      794.45      4.52 o 
   0   6   4      649.75      670.50      4.62 o 
   1   6   4      125.26      134.26      1.25 o 
   2   6   4      491.08      473.08      3.12 o 
   3   6   4      673.43      651.65      4.53 o 
   4   6   4       84.76       79.74      1.16 o 
   5   6   4      295.31      277.38      5.09 o 
   6   6   4      184.26      196.64      3.36 o 
   7   6   4        1.95        0.45      2.14 o 
  -7   7   4        5.42        0.12      4.45 o 
  -6   7   4        9.30       13.80      1.21 o 
  -5   7   4      287.80      279.26      3.68 o 
  -4   7   4      227.47      240.45      2.16 o 
  -3   7   4       84.70       76.32      1.57 o 
  -2   7   4      208.14      223.91      1.57 o 
  -1   7   4      111.85      102.36      0.92 o 
   0   7   4      907.82      950.67      8.77 o 
   1   7   4        3.24        8.41      0.61 o 
   2   7   4      121.17      135.29      1.08 o 
   3   7   4       55.87       74.61      1.01 o 
   4   7   4      132.29      126.42      1.62 o 
   5   7   4      580.92      562.25      5.36 o 
   6   7   4      110.33      100.68      4.25 o 
   7   7   4       32.20       28.11     12.48 o 
  -7   8   4        2.04       -3.00      4.55 o 
  -6   8   4       22.06       13.12      1.58 o 
  -5   8   4       46.99       47.32      2.24 o 
  -4   8   4        0.08        2.66      1.08 o 
  -3   8   4      226.81      219.93      1.73 o 
  -2   8   4        7.81        1.73      0.41 o 
  -1   8   4      823.90      897.81     10.00 o 
   0   8   4       40.11       46.52      0.65 o 
   1   8   4        0.46        2.36      0.40 o 
   2   8   4       48.45       41.66      0.89 o 
   3   8   4       80.56       66.31      2.44 o 
   4   8   4      251.83      231.71      2.39 o 
   5   8   4        2.33        4.08      1.52 o 
   6   8   4        2.24        8.17      3.18 o 
   7   8   4       15.71       10.97      2.57 o 
  -7   9   4       38.54       42.59      3.32 o 
  -6   9   4        2.95        6.25      3.11 o 
  -5   9   4       85.72       57.11      1.65 o 
  -4   9   4       27.19       18.94      3.29 o 
  -3   9   4        4.44        1.75      0.54 o 
  -2   9   4        4.89        3.67      1.52 o 
  -1   9   4      854.33      914.82     14.57 o 
   0   9   4        6.85        4.54      0.40 o 
   1   9   4       48.03       49.38      0.73 o 
   2   9   4       90.92       84.69      0.98 o 
   3   9   4        2.69        9.20      0.85 o 
   4   9   4       59.11       48.12      1.15 o 
   5   9   4      109.19      113.29      2.87 o 
   6   9   4       44.88       54.62      3.28 o 
   7   9   4        8.79        7.62      8.55 o 
  -7  10   4       68.42       74.90      7.20 o 
  -6  10   4       39.62       37.56      2.16 o 
  -5  10   4        4.39        1.77      1.37 o 
  -4  10   4      251.33      253.97      2.64 o 
  -3  10   4      613.29      643.48      4.97 o 
  -2  10   4      383.01      363.48      3.15 o 
  -1  10   4       21.45       13.46      0.60 o 
   0  10   4      476.07      487.15      3.47 o 
   1  10   4      207.61      201.86      2.07 o 
   2  10   4     1584.43     1634.97     24.69 o 
   3  10   4      585.49      663.63      5.76 o 
   4  10   4       93.65      104.99      3.55 o 
   5  10   4       40.36       32.28      2.42 o 
   6  10   4      174.01      184.12      4.17 o 
  -6  11   4       10.68        0.65      6.46 o 
  -5  11   4       15.24       11.72      2.04 o 
  -4  11   4       92.15       99.94      1.79 o 
  -3  11   4      122.78      121.89      6.19 o 
  -2  11   4        0.88        0.77      0.74 o 
  -1  11   4       15.94       15.15      0.78 o 
   0  11   4      177.18      169.47      1.73 o 
   1  11   4       87.12       84.53      1.39 o 
   2  11   4      369.74      367.25     10.86 o 
   3  11   4      111.80      119.40      3.67 o 
   4  11   4       21.18       28.37      2.94 o 
   5  11   4      152.04      151.19      6.28 o 
   6  11   4       30.41       29.79      7.16 o 
  -6  12   4       33.57       40.65      2.92 o 
  -5  12   4       38.39       30.84      2.21 o 
  -4  12   4      133.81      119.06      4.09 o 
  -3  12   4        1.41        4.88      2.33 o 
  -2  12   4      639.82      668.15      6.90 o 
  -1  12   4      392.81      391.10      3.83 o 
   0  12   4       49.58       40.99      1.91 o 
   1  12   4     1026.94     1072.38     20.90 o 
   2  12   4        0.13       -2.03      2.68 o 
   3  12   4       11.95        3.73      1.41 o 
   4  12   4      110.04      132.19      3.35 o 
   5  12   4        5.87        9.38      2.27 o 
  -5  13   4       49.47       50.99     13.34 o 
  -4  13   4        3.95        5.25      1.91 o 
  -3  13   4       50.73       45.00      1.70 o 
  -2  13   4       51.90       46.86      2.36 o 
  -1  13   4       14.10        9.21      1.74 o 
   0  13   4      102.30       92.44      2.55 o 
   1  13   4       24.21       22.53      2.72 o 
   2  13   4        0.51        1.11      2.10 o 
   3  13   4       12.75       14.65      7.02 o 
   4  13   4        0.01        3.43      4.00 o 
   5  13   4      119.27      124.77     16.99 o 
  -4  14   4       37.86       25.63      3.19 o 
  -3  14   4       66.49       73.11      2.56 o 
  -2  14   4        0.06        2.13      1.79 o 
  -1  14   4        6.19        5.95      1.65 o 
   0  14   4        3.81        7.00      1.74 o 
   1  14   4      142.62      138.20      3.40 o 
   2  14   4      111.03      105.38      8.95 o 
   3  14   4        0.65        0.24      2.64 o 
   4  14   4       22.01       24.75      2.73 o 
  -4  15   4       64.68       64.25      5.24 o 
  -3  15   4       24.95       23.34      8.01 o 
  -2  15   4       79.49       72.08      3.44 o 
  -1  15   4       98.30      105.06      3.07 o 
   0  15   4       14.71        9.29      1.93 o 
   1  15   4       30.71       26.18      2.37 o 
   2  15   4        0.00       -2.57      2.97 o 
   3  15   4        8.86       13.91      2.48 o 
  -2  16   4       11.18        3.07      2.90 o 
  -1  16   4      100.20       89.34      4.64 o 
   0  16   4       27.76       25.91      8.12 o 
   1  16   4       16.82       23.36      5.72 o 
   2  16   4        0.01       -2.22      5.91 o 
  -8   1   5       16.25       16.87      2.29 o 
  -7   1   5       30.10       27.15      1.59 o 
  -6   1   5      531.71      513.37      4.15 o 
  -5   1   5      127.02      116.26      1.05 o 
  -4   1   5      149.79      163.21      1.52 o 
  -3   1   5     7294.37     7940.35     46.35 o 
  -2   1   5      121.02      108.82      0.87 o 
  -1   1   5       19.99       16.15      0.33 o 
   0   1   5      588.42      564.63      3.66 o 
   1   1   5     7487.56     7215.77     44.12 o 
   2   1   5      109.34      122.89      1.02 o 
   3   1   5      828.53      856.01      5.73 o 
   4   1   5       91.82       92.13      1.39 o 
   5   1   5      154.06      150.16      1.80 o 
   6   1   5      142.23      133.00      1.77 o 
   7   1   5      189.41      215.85      4.50 o 
   8   1   5       18.55       29.85     20.33 o 
  -8   2   5        0.00        0.37      4.81 o 
  -7   2   5       56.62       63.94      2.12 o 
  -6   2   5     1431.95     1482.46     10.93 o 
  -5   2   5        3.29        3.84      0.90 o 
  -4   2   5        4.91        2.00      0.88 o 
  -3   2   5       14.12       10.11      0.40 o 
  -2   2   5      512.04      569.42      3.44 o 
  -1   2   5       34.26       29.33      0.80 o 
   0   2   5        5.30        6.16      0.26 o 
   1   2   5     1912.68     1895.94     11.90 o 
   2   2   5      132.45      125.90      1.08 o 
   3   2   5      164.12      154.19      1.40 o 
   4   2   5      783.51      765.50      5.36 o 
   5   2   5      122.56      121.42      1.76 o 
   6   2   5      175.42      158.86      3.22 o 
   7   2   5        3.41        4.36      1.82 o 
   8   2   5       13.35       13.17      3.45 o 
  -8   3   5        7.94        5.43      4.36 o 
  -7   3   5       14.33       19.39      1.72 o 
  -6   3   5      130.35      131.16      2.98 o 
  -5   3   5      187.41      200.28      1.83 o 
  -4   3   5     1613.63     1706.92     10.18 o 
  -3   3   5        5.69        3.19      0.39 o 
  -2   3   5        0.05        2.96      0.30 o 
  -1   3   5      307.21      331.11      2.15 o 
   0   3   5     1081.02     1065.10      7.19 o 
   1   3   5     2718.54     2752.55     17.03 o 
   2   3   5      606.39      639.09      4.38 o 
   3   3   5      345.47      375.10      2.61 o 
   4   3   5      125.02      139.81      2.77 o 
   5   3   5        1.48        8.07      2.50 o 
   6   3   5       10.02       12.32      4.70 o 
   7   3   5      109.69      106.09      3.80 o 
   8   3   5        1.82        2.56      3.82 o 
  -8   4   5        0.82        0.54      7.76 o 
  -7   4   5        5.66        8.56      2.44 o 
  -6   4   5       16.18       18.42      2.66 o 
  -5   4   5      412.49      429.47      3.57 o 
  -4   4   5       79.62      101.75      1.07 o 
  -3   4   5      439.67      448.75      5.96 o 
  -2   4   5       83.17       85.25      1.34 o 
  -1   4   5       79.76       73.36      0.72 o 
   0   4   5       10.48        5.39      0.30 o 
   1   4   5      216.40      239.53      1.78 o 
   2   4   5       40.73       35.10      0.57 o 
   3   4   5       24.00       27.24      0.81 o 
   4   4   5      169.04      185.90      2.02 o 
   5   4   5       11.18       10.98      0.87 o 
   6   4   5       66.54       60.50      3.26 o 
   7   4   5       55.42       50.57      2.75 o 
   8   4   5        4.39        7.82      2.90 o 
  -8   5   5       88.94       77.60      4.41 o 
  -7   5   5        0.42        2.64      1.48 o 
  -6   5   5       26.94       23.80      1.22 o 
  -5   5   5      252.28      247.28      2.27 o 
  -4   5   5        0.01        1.07      0.52 o 
  -3   5   5        0.85        1.89      0.74 o 
  -2   5   5        5.54        1.94      0.57 o 
  -1   5   5     3420.53     3651.90     19.62 o 
   0   5   5      240.66      224.60      1.64 o 
   1   5   5     2826.90     3051.32     36.66 o 
   2   5   5     2538.98     2532.02     25.59 o 
   3   5   5        4.26        4.98      1.11 o 
   4   5   5      513.22      509.92      3.92 o 
   5   5   5       56.82       50.47      1.17 o 
   6   5   5      139.51      134.34      3.06 o 
   7   5   5       75.18       72.56      5.80 o 
  -8   6   5       15.68       19.95      3.49 o 
  -7   6   5        0.53       -0.03      1.94 o 
  -6   6   5        1.48        0.81      1.29 o 
  -5   6   5      907.33      888.73      6.60 o 
  -4   6   5      806.61      825.59      5.46 o 
  -3   6   5       68.18       73.22      0.84 o 
  -2   6   5       13.90       13.04      0.85 o 
  -1   6   5        4.48        3.65      0.59 o 
   0   6   5       20.36       17.64      0.42 o 
   1   6   5     1981.68     2051.38     26.25 o 
   2   6   5      219.31      248.00      1.97 o 
   3   6   5     1019.69     1009.58      8.70 o 
   4   6   5      163.03      154.05      2.80 o 
   5   6   5      211.33      194.03      7.31 o 
   6   6   5      220.46      211.44      8.88 o 
   7   6   5       13.68       20.51      9.94 o 
  -7   7   5       46.01       44.20      7.51 o 
  -6   7   5       88.04       85.61      1.95 o 
  -5   7   5      141.78      155.71      1.82 o 
  -4   7   5       68.42       69.15      1.09 o 
  -3   7   5        3.98        2.01      1.17 o 
  -2   7   5       59.18       73.68      0.76 o 
  -1   7   5      180.94      192.94      1.53 o 
   0   7   5       41.81       49.61      0.65 o 
   1   7   5       98.24      100.18      1.14 o 
   2   7   5       26.26       24.17      0.57 o 
   3   7   5      166.18      185.75      1.72 o 
   4   7   5      469.57      487.05      4.86 o 
   5   7   5      241.21      267.64      8.83 o 
   6   7   5       10.71       18.54      3.26 o 
   7   7   5        8.65        7.27      9.01 o 
  -7   8   5        2.98       -1.56      5.21 o 
  -6   8   5        1.35        0.60      1.54 o 
  -5   8   5      607.24      568.31      5.09 o 
  -4   8   5      452.30      452.90      3.68 o 
  -3   8   5      173.88      175.19      1.98 o 
  -2   8   5      600.82      620.70      6.66 o 
  -1   8   5      884.07      889.99      9.06 o 
   0   8   5      572.34      541.68      3.48 o 
   1   8   5      193.13      190.09      1.72 o 
   2   8   5        0.92        1.87      0.55 o 
   3   8   5      524.37      522.76      5.75 o 
   4   8   5      328.81      349.60      3.38 o 
   5   8   5      140.24      136.42      2.45 o 
   6   8   5      134.26      124.57      3.09 o 
   7   8   5       31.91       26.71      2.92 o 
  -7   9   5       61.66       58.67      3.07 o 
  -6   9   5        0.86       -0.48      1.59 o 
  -5   9   5       77.29       93.91      3.14 o 
  -4   9   5      148.14      152.94      3.26 o 
  -3   9   5      377.45      396.23      3.01 o 
  -2   9   5      415.11      409.93      5.56 o 
  -1   9   5        0.14       -0.40      0.40 o 
   0   9   5       82.97       92.82      1.16 o 
   1   9   5      272.70      278.20      2.41 o 
   2   9   5      573.65      567.24      4.12 o 
   3   9   5      755.73      723.08      5.75 o 
   4   9   5        6.56        7.60      0.92 o 
   5   9   5       35.96       30.41      3.01 o 
   6   9   5       85.00       82.54      3.01 o 
  -6  10   5       65.31       73.84      2.55 o 
  -5  10   5       88.84      107.00      2.51 o 
  -4  10   5      364.40      343.07      5.50 o 
  -3  10   5      277.36      301.07      3.79 o 
  -2  10   5       23.78       22.26      0.55 o 
  -1  10   5       64.64       60.99      1.05 o 
   0  10   5      155.64      167.34      1.54 o 
   1  10   5      195.84      197.60      1.84 o 
   2  10   5      960.41      981.81     10.91 o 
   3  10   5      142.38      128.85      2.37 o 
   4  10   5        5.07        2.27      2.84 o 
   5  10   5      152.04      142.07      3.05 o 
   6  10   5        0.16        1.43      1.80 o 
  -6  11   5       79.34       86.10      5.04 o 
  -5  11   5       30.08       27.48      1.68 o 
  -4  11   5       51.51       37.66      1.46 o 
  -3  11   5       20.14       19.87      0.99 o 
  -2  11   5       49.38       47.46      1.32 o 
  -1  11   5      222.51      241.17      2.25 o 
   0  11   5      357.47      365.79      3.39 o 
   1  11   5       17.70       14.54      0.56 o 
   2  11   5      205.96      186.77      2.34 o 
   3  11   5       98.81       79.76      2.33 o 
   4  11   5       10.24        8.23      1.39 o 
   5  11   5        0.06       -0.90      1.88 o 
   6  11   5       61.63       67.53      3.48 o 
  -6  12   5        0.68        1.03      3.01 o 
  -5  12   5        7.82        5.61      2.07 o 
  -4  12   5        6.11        9.84      1.59 o 
  -3  12   5       71.82       77.67      3.51 o 
  -2  12   5        0.00        0.27      1.84 o 
  -1  12   5        0.13        0.69      0.95 o 
   0  12   5      154.80      158.10      3.46 o 
   1  12   5       62.21       62.91      1.34 o 
   2  12   5      147.30      129.65      2.40 o 
   3  12   5       30.81       18.55      1.97 o 
   4  12   5        9.02       10.84      4.92 o 
   5  12   5        0.83        4.59      9.48 o 
  -5  13   5        5.18        2.21      4.06 o 
  -4  13   5       28.88       30.01      2.45 o 
  -3  13   5       23.67        7.02      2.65 o 
  -2  13   5        6.74        8.96      2.48 o 
  -1  13   5      219.44      214.51      5.20 o 
   0  13   5        0.72        3.25      1.91 o 
   1  13   5       53.74       56.34      2.05 o 
   2  13   5        9.37        9.10      1.80 o 
   3  13   5        7.06        2.82      1.87 o 
   4  13   5       56.94       45.08      2.94 o 
   5  13   5        5.02       12.97      3.20 o 
  -4  14   5       63.60       51.89      4.07 o 
  -3  14   5        3.88        7.51      2.19 o 
  -2  14   5        0.41        1.64      3.83 o 
  -1  14   5       36.42       35.49      3.04 o 
   0  14   5       94.67      101.26      3.70 o 
   1  14   5        8.55       10.02      2.04 o 
   2  14   5        8.74       10.21      3.99 o 
   3  14   5        0.05       -1.44      2.09 o 
   4  14   5       14.89       33.73      7.93 o 
  -3  15   5        2.73        0.56      2.43 o 
  -2  15   5      130.67      131.16     16.29 o 
  -1  15   5       27.39       27.91      7.99 o 
   0  15   5        2.13        5.03      5.46 o 
   1  15   5       70.50       74.51     13.52 o 
   2  15   5        0.98        3.23      2.28 o 
   3  15   5       31.13       17.12      2.92 o 
  -2  16   5        7.36        7.04      6.21 o 
  -1  16   5       20.15       21.05      5.67 o 
   0  16   5        1.48        0.83      2.86 o 
   1  16   5        0.97        1.27      3.29 o 
   2  16   5       55.48       55.11     10.60 o 
  -8   0   6      417.38      474.86     11.67 o 
  -7   0   6       91.87       93.96      3.15 o 
  -6   0   6      428.22      431.07      6.61 o 
  -5   0   6      244.48      239.70      3.22 o 
  -4   0   6        1.90        0.84      0.75 o 
  -3   0   6       97.08       74.98      1.30 o 
  -2   0   6     2074.84     2260.99     19.59 o 
  -1   0   6     3409.64     3357.28     26.81 o 
   0   0   6     4024.34     4130.67     34.73 o 
   1   0   6     2145.43     2332.76     20.62 o 
   2   0   6     2061.09     2135.47     18.33 o 
   3   0   6        1.95        0.19      0.63 o 
   4   0   6      577.79      602.69      5.98 o 
   5   0   6      302.03      257.50      4.78 o 
   6   0   6      820.60      803.44     11.34 o 
   7   0   6       29.62       21.34      3.00 o 
   8   0   6      106.68      125.57      7.94 o 
  -8   1   6      104.95      114.84     12.44 o 
  -7   1   6       15.55       17.59      2.84 o 
  -6   1   6       88.85       89.37      1.73 o 
  -5   1   6      506.35      502.59      5.34 o 
  -4   1   6       87.60       79.97      2.09 o 
  -3   1   6       70.17       87.69      0.94 o 
  -2   1   6     1181.68     1249.31      6.98 o 
  -1   1   6        8.73       15.43      0.55 o 
   0   1   6       24.85       29.07      0.53 o 
   1   1   6      220.24      192.73      1.55 o 
   2   1   6      291.01      296.52      4.16 o 
   3   1   6       27.85       30.79      0.63 o 
   4   1   6        0.37        0.36      1.71 o 
   5   1   6       15.11       14.97      0.93 o 
   6   1   6        4.24        6.46      0.89 o 
   7   1   6        1.94       -0.95      2.16 o 
   8   1   6        0.09       -5.98     12.26 o 
  -8   2   6        0.60        4.62      3.44 o 
  -7   2   6       18.22       21.56      4.00 o 
  -6   2   6      303.43      299.60      3.03 o 
  -5   2   6        3.30        3.11      0.53 o 
  -4   2   6      531.30      569.18      4.09 o 
  -3   2   6     2366.63     2665.32     15.55 o 
  -2   2   6      377.00      404.59      2.57 o 
  -1   2   6      221.14      191.21      1.37 o 
   0   2   6     2749.18     2786.91     17.01 o 
   1   2   6     3137.33     3188.77     19.65 o 
   2   2   6     1337.23     1469.73      9.89 o 
   3   2   6       16.64       13.27      0.53 o 
   4   2   6      247.53      226.07      3.37 o 
   5   2   6        0.18        1.82      0.85 o 
   6   2   6      149.12      146.32      2.36 o 
   7   2   6        3.79       10.81      6.12 o 
   8   2   6        2.88       -2.11      5.29 o 
  -8   3   6       13.87        9.25      3.47 o 
  -7   3   6      100.00      108.66      5.87 o 
  -6   3   6       34.12       26.25      1.08 o 
  -5   3   6      929.79      981.98      7.37 o 
  -4   3   6       22.33       19.65      0.56 o 
  -3   3   6       27.48       25.35      0.54 o 
  -2   3   6      883.22      897.39      5.21 o 
  -1   3   6      732.35      709.87      4.59 o 
   0   3   6      283.46      315.49      2.77 o 
   1   3   6     1032.58      973.84      8.02 o 
   2   3   6        0.02        0.49      0.32 o 
   3   3   6        0.56        2.95      1.62 o 
   4   3   6      162.35      171.57      1.68 o 
   5   3   6      208.24      219.07      2.54 o 
   6   3   6      139.32      142.14      4.02 o 
   7   3   6        0.20        0.99      2.69 o 
   8   3   6        1.19       21.98      5.50 o 
  -8   4   6       60.30       55.32     12.20 o 
  -7   4   6      119.01      121.03      2.68 o 
  -6   4   6       15.21       14.45      2.36 o 
  -5   4   6      481.50      510.83      4.52 o 
  -4   4   6     1128.61     1160.37      7.37 o 
  -3   4   6      518.95      621.36      4.05 o 
  -2   4   6       83.05       74.04      0.84 o 
  -1   4   6      103.71      102.79      0.98 o 
   0   4   6      464.28      569.70      4.48 o 
   1   4   6      219.25      197.62      1.70 o 
   2   4   6      805.52      820.60      5.21 o 
   3   4   6       62.81       54.35      2.17 o 
   4   4   6       34.53       35.45      0.81 o 
   5   4   6       10.06        5.48      1.03 o 
   6   4   6        3.34        5.15      3.00 o 
   7   4   6       16.89       11.62      2.15 o 
  -8   5   6       76.61       76.12      4.19 o 
  -7   5   6       45.39       43.72      2.10 o 
  -6   5   6       47.12       48.77      2.08 o 
  -5   5   6      101.01       99.48      2.15 o 
  -4   5   6     2751.90     2916.60     19.49 o 
  -3   5   6        2.06        0.82      0.49 o 
  -2   5   6     1160.87     1121.41     12.29 o 
  -1   5   6       70.91       84.72      1.35 o 
   0   5   6      558.21      575.10      5.53 o 
   1   5   6     1375.88     1408.14      9.50 o 
   2   5   6     1161.80     1137.30      8.45 o 
   3   5   6        0.98        3.58      0.97 o 
   4   5   6      333.66      321.44      3.13 o 
   5   5   6      129.99      150.79      7.08 o 
   6   5   6       48.60       53.73      6.26 o 
   7   5   6       13.60       15.22      2.39 o 
  -8   6   6       12.09        6.09      4.38 o 
  -7   6   6       15.03       14.65      2.00 o 
  -6   6   6      137.02      128.70      2.26 o 
  -5   6   6        7.68        8.75      2.91 o 
  -4   6   6      104.34      107.12      1.27 o 
  -3   6   6      151.45      153.90      1.78 o 
  -2   6   6      301.83      294.89      2.05 o 
  -1   6   6        0.77        2.18      0.58 o 
   0   6   6       27.92       42.93      0.62 o 
   1   6   6        0.28        1.66      0.86 o 
   2   6   6      159.03      174.47      1.74 o 
   3   6   6      271.95      278.35      2.43 o 
   4   6   6      637.20      629.30      5.70 o 
   5   6   6       87.03       81.84      2.43 o 
   6   6   6        2.72        5.62      1.64 o 
   7   6   6       20.14       29.92      3.62 o 
  -7   7   6       34.14       40.18      2.49 o 
  -6   7   6       11.67        8.48      4.51 o 
  -5   7   6      113.95      105.31      1.59 o 
  -4   7   6      454.71      445.65      3.50 o 
  -3   7   6       41.96       37.69      0.67 o 
  -2   7   6      136.41      121.82      1.15 o 
  -1   7   6      277.88      283.15      2.19 o 
   0   7   6     2162.37     2169.38     17.30 o 
   1   7   6      213.07      219.77      2.39 o 
   2   7   6      645.10      588.21      6.63 o 
   3   7   6      339.27      311.83      4.75 o 
   4   7   6      150.39      127.88      2.22 o 
   5   7   6        8.98       11.87      1.14 o 
   6   7   6       34.24       28.76      2.15 o 
   7   7   6      101.79      106.64     11.33 o 
  -7   8   6       84.95       83.96      3.21 o 
  -6   8   6       43.22       43.97      1.95 o 
  -5   8   6       47.75       49.19      2.97 o 
  -4   8   6      222.86      229.30      3.57 o 
  -3   8   6      253.23      242.85      1.92 o 
  -2   8   6       62.71       58.14      1.86 o 
  -1   8   6        1.76        0.46      0.79 o 
   0   8   6       61.74       68.67      1.73 o 
   1   8   6      100.72      104.95      1.20 o 
   2   8   6      745.20      714.06      6.88 o 
   3   8   6      491.72      516.10     11.00 o 
   4   8   6       24.50       24.31      0.90 o 
   5   8   6        2.48        2.90      2.20 o 
   6   8   6        1.05        0.67      1.69 o 
   7   8   6        0.61        4.36      2.76 o 
  -7   9   6       51.06       33.90     18.44 o 
  -6   9   6        3.01        3.32      2.94 o 
  -5   9   6       22.94       22.37      1.54 o 
  -4   9   6        0.42       -0.73      0.73 o 
  -3   9   6       17.92       17.98      2.07 o 
  -2   9   6      579.77      627.67      7.77 o 
  -1   9   6      146.21      144.82      1.41 o 
   0   9   6      238.72      233.67      1.91 o 
   1   9   6      348.56      334.31      2.73 o 
   2   9   6      249.42      272.26      2.95 o 
   3   9   6       37.01       31.77      2.87 o 
   4   9   6       45.40       41.47      1.13 o 
   5   9   6        9.08        9.59      3.03 o 
   6   9   6        1.70       -1.15      1.76 o 
  -6  10   6       50.16       52.82      5.15 o 
  -5  10   6      118.21      107.85      2.39 o 
  -4  10   6       19.38       25.24      3.14 o 
  -3  10   6      107.28      113.79      4.20 o 
  -2  10   6      133.77      150.35      1.68 o 
  -1  10   6        7.44        7.02      1.21 o 
   0  10   6      651.02      674.44      5.25 o 
   1  10   6       36.78       38.79      2.38 o 
   2  10   6      222.91      223.07      2.43 o 
   3  10   6      242.18      248.71      2.87 o 
   4  10   6       54.87       45.51      2.76 o 
   5  10   6       14.76       12.04      2.66 o 
   6  10   6        3.76        2.38      3.96 o 
  -6  11   6       11.40        3.42      3.79 o 
  -5  11   6       70.78       75.08      2.52 o 
  -4  11   6        9.95        8.64      1.20 o 
  -3  11   6       71.39       82.35      2.89 o 
  -2  11   6       11.00        8.31      1.09 o 
  -1  11   6        7.86        7.67      0.77 o 
   0  11   6      146.77      133.80      1.51 o 
   1  11   6      112.86      122.76      1.60 o 
   2  11   6       22.32       25.89      0.74 o 
   3  11   6       53.41       50.26      1.82 o 
   4  11   6        0.72        3.12      2.25 o 
   5  11   6      114.59      110.55      2.89 o 
   6  11   6       30.22       29.00      3.57 o 
  -5  12   6      241.92      258.49     13.04 o 
  -4  12   6        3.27        5.45      1.63 o 
  -3  12   6        0.41        1.50      3.73 o 
  -2  12   6       15.35       12.86      1.44 o 
  -1  12   6        8.60        9.54      0.77 o 
   0  12   6        5.27        3.72      0.68 o 
   1  12   6       60.01       55.00      1.51 o 
   2  12   6       10.79       11.23      1.36 o 
   3  12   6        0.64       -1.60      1.67 o 
   4  12   6        1.24       -2.03      2.56 o 
   5  12   6       40.28       49.77      6.31 o 
  -5  13   6        3.65        4.77      8.82 o 
  -4  13   6       29.00       23.04      6.68 o 
  -3  13   6       14.38       13.38      1.98 o 
  -2  13   6        9.76        7.50      1.39 o 
  -1  13   6       74.30       60.37      2.41 o 
   0  13   6        0.00       -0.65      2.67 o 
   1  13   6       26.09       24.08      1.64 o 
   2  13   6        0.03        6.64      1.65 o 
   3  13   6        1.18        3.64      5.27 o 
   4  13   6        3.32       -1.20      5.93 o 
  -4  14   6       18.38       30.88      6.37 o 
  -3  14   6       33.66       26.65      2.38 o 
  -2  14   6       59.34       65.19      6.64 o 
  -1  14   6       27.06       19.72      1.70 o 
   0  14   6        0.75        1.80      1.97 o 
   1  14   6       86.68       99.50      2.70 o 
   2  14   6       23.88       25.94      3.61 o 
   3  14   6      111.95      107.94      3.58 o 
   4  14   6       64.23       77.72     18.57 o 
  -3  15   6       19.03        7.89      2.96 o 
  -2  15   6        4.87        3.26      5.61 o 
  -1  15   6       15.73       15.51      9.52 o 
   0  15   6        0.01        0.75      2.32 o 
   1  15   6        5.72        2.04      3.33 o 
   2  15   6       36.59       42.98      2.87 o 
   3  15   6        1.62        6.19      6.71 o 
  -2  16   6        9.65       -3.02      3.02 o 
  -1  16   6       67.73       72.46      3.89 o 
   0  16   6       25.61       35.63      3.81 o 
   1  16   6        0.06       -3.25      3.34 o 
  -8   1   7      108.54      109.62      3.41 o 
  -7   1   7        0.01        1.68      1.66 o 
  -6   1   7      232.60      244.60      2.80 o 
  -5   1   7      236.75      235.77      3.73 o 
  -4   1   7        0.16        1.18      0.56 o 
  -3   1   7       10.94        7.99      0.50 o 
  -2   1   7       61.40       68.68      0.79 o 
  -1   1   7      397.95      416.26      2.64 o 
   0   1   7     1226.32     1258.73      7.95 o 
   1   1   7      442.29      490.52      3.42 o 
   2   1   7      771.10      807.27      5.43 o 
   3   1   7       15.96       10.20      0.50 o 
   4   1   7      261.79      247.01      2.18 o 
   5   1   7      215.50      223.61      2.51 o 
   6   1   7       45.15       38.57      1.42 o 
   7   1   7        8.59       16.41      2.48 o 
  -8   2   7       54.28       53.61      3.01 o 
  -7   2   7        9.23       11.42      2.36 o 
  -6   2   7      376.79      379.27      3.84 o 
  -5   2   7      258.07      271.74      4.28 o 
  -4   2   7      142.29      125.06      3.23 o 
  -3   2   7      168.00      191.97      2.64 o 
  -2   2   7      638.91      675.16      4.12 o 
  -1   2   7        1.59        2.77      0.37 o 
   0   2   7     1744.92     1662.75     10.44 o 
   1   2   7     1543.27     1663.36     10.59 o 
   2   2   7      232.80      225.44      4.00 o 
   3   2   7       13.89       18.84      0.73 o 
   4   2   7      339.28      338.95      2.76 o 
   5   2   7      501.14      486.16      4.53 o 
   6   2   7       22.14       14.00      1.36 o 
   7   2   7      101.41       83.26      3.41 o 
  -8   3   7        9.86        3.88      2.56 o 
  -7   3   7       68.00       61.28      2.68 o 
  -6   3   7        2.25        5.46      1.00 o 
  -5   3   7      460.32      419.48      3.76 o 
  -4   3   7      126.79      129.77      1.29 o 
  -3   3   7     1352.02     1347.26      7.80 o 
  -2   3   7      162.35      197.76      1.41 o 
  -1   3   7      188.20      190.41      1.49 o 
   0   3   7      393.18      410.86      3.63 o 
   1   3   7     1684.89     1725.49     10.97 o 
   2   3   7      431.56      457.08      3.23 o 
   3   3   7       19.60       28.65      0.62 o 
   4   3   7       69.63       63.84      1.22 o 
   5   3   7        9.09        7.76      1.94 o 
   6   3   7        3.75        3.43      1.46 o 
   7   3   7        0.17       -1.90     10.08 o 
  -8   4   7        1.60        8.13      8.21 o 
  -7   4   7       10.37        9.47      1.76 o 
  -6   4   7       10.03        8.76      2.34 o 
  -5   4   7      683.86      730.46      5.90 o 
  -4   4   7        0.44        1.96      0.52 o 
  -3   4   7      193.64      208.68      1.68 o 
  -2   4   7      241.95      242.30      1.75 o 
  -1   4   7     1278.62     1349.04      8.08 o 
   0   4   7      772.41      814.56      5.72 o 
   1   4   7      513.37      520.18      3.76 o 
   2   4   7        0.94        4.79      0.44 o 
   3   4   7       50.48       45.96      0.87 o 
   4   4   7       17.61       11.51      1.05 o 
   5   4   7      376.08      367.65      4.23 o 
   6   4   7      110.16      100.98      3.59 o 
   7   4   7       86.45       89.49      3.76 o 
  -8   5   7      180.75      193.55      5.45 o 
  -7   5   7        1.61        0.79      3.51 o 
  -6   5   7      187.40      186.98      2.46 o 
  -5   5   7      147.97      125.72      1.78 o 
  -4   5   7      497.99      515.38      4.03 o 
  -3   5   7      359.24      374.19      2.67 o 
  -2   5   7      353.07      305.27      2.38 o 
  -1   5   7      237.48      233.93      2.32 o 
   0   5   7      902.29      986.69      6.32 o 
   1   5   7      761.20      756.66      5.41 o 
   2   5   7      244.40      237.27      2.10 o 
   3   5   7       51.66       48.98      0.75 o 
   4   5   7      160.89      187.55      2.11 o 
   5   5   7      169.97      156.98      3.25 o 
   6   5   7        1.86        3.10      2.91 o 
   7   5   7       24.87       30.31      3.15 o 
  -7   6   7        9.53        2.42      1.93 o 
  -6   6   7      132.03      161.68      2.50 o 
  -5   6   7      173.15      194.08      2.23 o 
  -4   6   7      458.88      454.69      3.78 o 
  -3   6   7        4.00        3.29      0.96 o 
  -2   6   7      351.07      339.93      2.38 o 
  -1   6   7     1129.93     1198.26      7.35 o 
   0   6   7      531.90      582.92      6.34 o 
   1   6   7        3.68        2.40      0.45 o 
   2   6   7       34.64       32.89      0.76 o 
   3   6   7      142.20      144.67      1.41 o 
   4   6   7      108.07      110.01      2.12 o 
   5   6   7       46.72       52.69      1.59 o 
   6   6   7        1.18        4.77      1.64 o 
   7   6   7       53.65       50.56      3.32 o 
  -7   7   7       11.02        7.24      2.15 o 
  -6   7   7      126.46      139.40      2.66 o 
  -5   7   7      144.94      153.05      5.20 o 
  -4   7   7      206.77      237.73      2.39 o 
  -3   7   7     1130.40     1156.20     10.98 o 
  -2   7   7      219.86      211.71      1.72 o 
  -1   7   7       48.13       44.53      1.23 o 
   0   7   7      411.97      418.08      2.81 o 
   1   7   7      199.43      181.92      1.62 o 
   2   7   7     1413.22     1479.68     10.20 o 
   3   7   7     2465.69     2458.97     18.30 o 
   4   7   7       21.41       19.37      1.10 o 
   5   7   7       23.25       25.30      2.65 o 
   6   7   7        0.19       -2.27      3.72 o 
   7   7   7        0.96        5.32      6.63 o 
  -7   8   7       19.03       21.84      2.48 o 
  -6   8   7        9.57        8.46      3.34 o 
  -5   8   7      111.63      105.53      3.61 o 
  -4   8   7        4.60        5.34      2.75 o 
  -3   8   7      119.43      117.30      4.53 o 
  -2   8   7      805.28      819.20      5.39 o 
  -1   8   7       55.25       52.15      0.76 o 
   0   8   7      363.67      373.24      2.63 o 
   1   8   7       19.70       22.54      2.65 o 
   2   8   7      115.99      119.94      3.22 o 
   3   8   7        7.41        9.52      1.18 o 
   4   8   7        4.27        4.90      1.51 o 
   5   8   7      228.03      251.45      4.26 o 
   6   8   7        0.18       -3.54      3.54 o 
  -7   9   7       27.04       22.63      2.54 o 
  -6   9   7       10.50       17.56      3.92 o 
  -5   9   7        1.05        2.09      2.32 o 
  -4   9   7       33.79       43.67      0.90 o 
  -3   9   7      190.06      196.14      2.90 o 
  -2   9   7       99.02      104.38      1.27 o 
  -1   9   7       27.29       20.43      1.24 o 
   0   9   7       87.53       68.82      0.84 o 
   1   9   7      258.18      221.85      2.53 o 
   2   9   7      641.06      636.87      5.35 o 
   3   9   7        7.28        2.25      0.72 o 
   4   9   7       43.73       27.58      2.51 o 
   5   9   7       12.02       15.42      3.59 o 
   6   9   7      124.57      141.40      3.43 o 
  -6  10   7        1.25        3.98      1.78 o 
  -5  10   7        9.27       14.18      1.49 o 
  -4  10   7      162.20      173.30      5.08 o 
  -3  10   7       17.00       12.14      0.90 o 
  -2  10   7       17.71       13.92      0.80 o 
  -1  10   7      431.51      444.13      5.60 o 
   0  10   7        3.97        4.68      0.71 o 
   1  10   7        3.28        2.85      0.85 o 
   2  10   7       11.03        4.88      1.52 o 
   3  10   7        4.42        5.70      1.89 o 
   4  10   7        8.27        5.37      1.66 o 
   5  10   7        2.63        3.23      1.78 o 
   6  10   7       24.24       17.07      8.02 o 
  -6  11   7      100.74       95.12      3.55 o 
  -5  11   7        0.06        3.64      3.96 o 
  -4  11   7        7.95       13.66      1.81 o 
  -3  11   7        4.83        3.60      1.30 o 
  -2  11   7       95.50       97.49      3.51 o 
  -1  11   7       18.81       11.01      0.66 o 
   0  11   7      282.88      269.85      3.72 o 
   1  11   7       71.26       72.96      1.44 o 
   2  11   7      161.65      152.88      4.83 o 
   3  11   7       16.93       13.27      1.35 o 
   4  11   7        6.67        5.67      1.59 o 
   5  11   7       74.08       69.84      2.68 o 
  -5  12   7        1.84       -1.51      2.40 o 
  -4  12   7       36.62       37.26     13.93 o 
  -3  12   7        2.06        1.07      1.32 o 
  -2  12   7       21.62       15.01      0.84 o 
  -1  12   7       41.97       40.92      1.20 o 
   0  12   7      489.75      525.31      5.34 o 
   1  12   7       15.01        9.88      2.72 o 
   2  12   7        4.13        4.38      1.08 o 
   3  12   7        1.37        4.81      1.38 o 
   4  12   7       65.70       80.42      3.21 o 
   5  12   7      225.78      218.33      9.87 o 
  -5  13   7        0.22        7.44      3.77 o 
  -4  13   7       65.30       78.61      8.91 o 
  -3  13   7       25.70       31.35      2.64 o 
  -2  13   7       12.10       10.38      1.63 o 
  -1  13   7        0.44        1.28      0.91 o 
   0  13   7       12.69       11.24      1.85 o 
   1  13   7       12.72        9.28      3.37 o 
   2  13   7        4.38        0.78      1.95 o 
   3  13   7       21.88       22.78      2.29 o 
   4  13   7        4.68       -4.62      4.62 o 
  -4  14   7        2.61       19.05     11.64 o 
  -3  14   7        1.17        0.48      2.46 o 
  -2  14   7        0.64        5.72      5.37 o 
  -1  14   7       36.70       39.86      3.43 o 
   0  14   7       33.12       35.77      2.13 o 
   1  14   7        2.61        0.51      2.19 o 
   2  14   7       15.14       12.05      2.06 o 
   3  14   7        3.87       13.41      5.20 o 
   4  14   7        3.07        4.44     11.34 o 
  -3  15   7       48.95       40.69      2.99 o 
  -2  15   7       14.21        5.12      4.12 o 
  -1  15   7       20.01       25.48      2.92 o 
   0  15   7        1.23        2.16      4.10 o 
   1  15   7       21.59       16.51      3.03 o 
   2  15   7       58.33       50.29      5.83 o 
   3  15   7        4.98        7.50      4.06 o 
  -1  16   7       73.15       79.93      6.97 o 
   0  16   7       13.25       21.34      3.01 o 
   1  16   7        0.53       -3.82      3.82 o 
  -8   0   8        3.43        3.86      3.24 o 
  -7   0   8        0.41        3.01      2.44 o 
  -6   0   8      178.58      175.83      4.00 o 
  -5   0   8     1055.75      960.94     11.93 o 
  -4   0   8       43.86       50.78      1.19 o 
  -3   0   8     1862.42     2030.58     18.57 o 
  -2   0   8      414.62      411.45      3.80 o 
  -1   0   8      281.55      243.87      2.66 o 
   0   0   8       60.07       53.15      0.96 o 
   1   0   8      171.38      157.13      2.07 o 
   2   0   8     3283.82     3384.51     29.98 o 
   3   0   8      505.72      525.00      5.47 o 
   4   0   8      140.64      116.74      1.89 o 
   5   0   8     1483.65     1466.15     15.93 o 
   6   0   8      355.61      349.48      7.29 o 
   7   0   8       94.72      111.87      5.66 o 
  -8   1   8        6.37        5.85      2.14 o 
  -7   1   8       24.90       25.66      4.13 o 
  -6   1   8      118.97      114.41      4.88 o 
  -5   1   8      163.57      167.50      2.08 o 
  -4   1   8       27.83       32.02      0.69 o 
  -3   1   8      178.80      186.60      2.10 o 
  -2   1   8      925.48      921.97      6.87 o 
  -1   1   8        0.78        2.67      0.37 o 
   0   1   8      148.26      132.19      1.21 o 
   1   1   8      161.17      181.95      1.50 o 
   2   1   8      541.10      557.01      4.00 o 
   3   1   8      102.52      110.89      1.10 o 
   4   1   8        2.28        0.92      1.37 o 
   5   1   8       45.14       40.18      4.01 o 
   6   1   8        4.21        4.38      3.93 o 
   7   1   8       15.45       14.78      2.72 o 
  -8   2   8        0.20        2.03      8.07 o 
  -7   2   8       10.97        7.92      1.73 o 
  -6   2   8       31.73       20.43      2.02 o 
  -5   2   8      179.66      178.17      2.02 o 
  -4   2   8      182.74      170.66      1.55 o 
  -3   2   8      526.02      569.71     10.29 o 
  -2   2   8     1007.29     1080.69      6.55 o 
  -1   2   8       18.25       12.85      0.95 o 
   0   2   8       29.25       38.90      0.71 o 
   1   2   8     1426.44     1586.81      9.90 o 
   2   2   8      355.55      375.66      2.79 o 
   3   2   8        3.26        2.30      0.48 o 
   4   2   8      192.16      185.98      1.93 o 
   5   2   8      211.68      201.81      2.45 o 
   6   2   8        6.41        9.63      1.29 o 
   7   2   8      179.32      177.69      7.14 o 
  -8   3   8       74.84       58.54      3.03 o 
  -7   3   8        0.34       -2.29      2.30 o 
  -6   3   8       27.29       32.78      1.23 o 
  -5   3   8       21.31       14.58      2.69 o 
  -4   3   8       63.07       56.90      0.91 o 
  -3   3   8      350.03      345.82      2.34 o 
  -2   3   8        5.63        7.35      0.86 o 
  -1   3   8      650.84      709.40      6.71 o 
   0   3   8      220.06      210.22      1.71 o 
   1   3   8      405.43      419.34      2.94 o 
   2   3   8        1.07        1.33      0.67 o 
   3   3   8        1.66        2.71      0.45 o 
   4   3   8      146.48      167.67      2.25 o 
   5   3   8        0.18        1.32      0.89 o 
   6   3   8        6.57        6.28      2.73 o 
   7   3   8       69.52       74.50      3.58 o 
  -8   4   8       48.22       41.54      3.10 o 
  -7   4   8       41.86       47.76      5.18 o 
  -6   4   8        1.25        0.77      1.22 o 
  -5   4   8       96.96      110.04      1.71 o 
  -4   4   8       14.54       16.64      1.25 o 
  -3   4   8       12.26       13.39      0.49 o 
  -2   4   8      837.06      879.99      5.34 o 
  -1   4   8       81.67      100.58      1.01 o 
   0   4   8       14.34       26.74      0.61 o 
   1   4   8      173.69      139.77      1.36 o 
   2   4   8      265.83      252.02      2.12 o 
   3   4   8       93.94       94.41      1.14 o 
   4   4   8      180.54      178.51      3.71 o 
   5   4   8      228.81      242.53      6.19 o 
   6   4   8        9.65        9.90      1.71 o 
   7   4   8       67.27       67.61      3.36 o 
  -7   5   8        3.94        6.28      1.71 o 
  -6   5   8       11.78       14.17      6.13 o 
  -5   5   8      111.51      110.70      2.56 o 
  -4   5   8       42.51       42.00      0.90 o 
  -3   5   8      113.42      116.69      1.24 o 
  -2   5   8       29.92       21.96      0.70 o 
  -1   5   8     1027.89     1055.11      6.44 o 
   0   5   8       68.26       63.74      0.85 o 
   1   5   8      109.01      109.69      1.20 o 
   2   5   8        0.98        3.57      0.54 o 
   3   5   8       53.32       44.42      0.79 o 
   4   5   8      881.42      923.77      7.58 o 
   5   5   8        0.50       -1.08      2.28 o 
   6   5   8        0.01        2.00      4.33 o 
   7   5   8        8.83       15.49      5.34 o 
  -7   6   8       44.17       40.19      2.35 o 
  -6   6   8      164.96      189.01      9.49 o 
  -5   6   8       78.44       81.99      2.45 o 
  -4   6   8       40.09       47.68      0.99 o 
  -3   6   8       63.57       63.55      3.39 o 
  -2   6   8       16.99       22.98      1.54 o 
  -1   6   8       85.95       80.06      1.02 o 
   0   6   8       86.52       81.13      0.93 o 
   1   6   8      241.73      266.63      2.25 o 
   2   6   8       70.06       75.15      1.27 o 
   3   6   8        9.64        6.58      0.57 o 
   4   6   8      229.21      222.91      3.48 o 
   5   6   8       27.12       27.12      1.34 o 
   6   6   8        4.90        7.19      3.34 o 
   7   6   8       19.53       23.57      8.51 o 
  -7   7   8       68.58       60.43      3.69 o 
  -6   7   8        0.38        3.13      4.38 o 
  -5   7   8        9.64       13.18      2.01 o 
  -4   7   8        6.56        7.63      0.68 o 
  -3   7   8      773.23      765.33      8.63 o 
  -2   7   8      109.23      104.27      1.15 o 
  -1   7   8        0.09       -0.12      0.45 o 
   0   7   8       45.95       33.37      1.66 o 
   1   7   8       14.71       15.54      1.31 o 
   2   7   8       11.80        7.73      1.83 o 
   3   7   8     1092.57     1064.02     12.04 o 
   4   7   8       18.08       14.21      4.14 o 
   5   7   8        3.15        2.41      1.85 o 
   6   7   8        1.68        4.38      3.16 o 
   7   7   8      131.75      149.39      5.38 o 
  -7   8   8        0.27        0.88      2.34 o 
  -6   8   8        0.84        6.44      2.66 o 
  -5   8   8        4.77        8.81      3.43 o 
  -4   8   8      451.53      465.12      4.28 o 
  -3   8   8      120.67      135.51      2.96 o 
  -2   8   8       17.27       17.38      1.06 o 
  -1   8   8       56.97       56.71      0.86 o 
   0   8   8      133.17      129.02      1.20 o 
   1   8   8      122.53      116.09      1.39 o 
   2   8   8      720.29      731.72      5.93 o 
   3   8   8        3.33        4.68      1.30 o 
   4   8   8       36.46       27.63      1.36 o 
   5   8   8       10.33        5.78      1.55 o 
   6   8   8       13.66        9.89      7.57 o 
  -7   9   8        0.88       -4.90      4.90 o 
  -6   9   8       23.33       22.18      2.19 o 
  -5   9   8       83.06       70.88      4.09 o 
  -4   9   8       64.53       62.45      3.20 o 
  -3   9   8        6.06        6.08      0.72 o 
  -2   9   8        1.78        5.47      0.75 o 
  -1   9   8      160.03      140.89      1.51 o 
   0   9   8      259.14      230.14      1.99 o 
   1   9   8      656.65      681.14      6.75 o 
   2   9   8       15.58       12.68      0.83 o 
   3   9   8      149.83      173.15      2.15 o 
   4   9   8        2.10       -1.19      1.19 o 
   5   9   8       12.19       13.64      2.40 o 
   6   9   8        0.01       -2.45      2.45 o 
  -6  10   8      248.91      269.59      5.13 o 
  -5  10   8       25.65       22.09      3.51 o 
  -4  10   8      118.10      111.35      3.89 o 
  -3  10   8        5.99        8.56      2.51 o 
  -2  10   8       74.07       82.30      5.77 o 
  -1  10   8       55.72       68.76      2.51 o 
   0  10   8      205.15      197.80      2.09 o 
   1  10   8      148.88      134.00      1.73 o 
   2  10   8       15.24       14.24      0.86 o 
   3  10   8       97.36       85.79      3.12 o 
   4  10   8      185.04      169.30      3.15 o 
   5  10   8        0.29        1.45      2.48 o 
   6  10   8       72.98       93.71     12.79 o 
  -6  11   8        0.03        7.92     11.62 o 
  -5  11   8        3.99        2.18      1.90 o 
  -4  11   8        3.08        4.03      1.79 o 
  -3  11   8      203.33      238.94      3.42 o 
  -2  11   8        2.57        0.13      1.06 o 
  -1  11   8       51.07       43.53      1.66 o 
   0  11   8        3.53        3.36      0.81 o 
   1  11   8       43.99       51.19      2.22 o 
   2  11   8        4.82        2.09      1.78 o 
   3  11   8       19.75       20.16      2.45 o 
   4  11   8        6.85       -1.26      4.18 o 
   5  11   8        3.53        4.12      4.28 o 
  -5  12   8        1.25       -2.69      2.70 o 
  -4  12   8       14.97       14.07      5.87 o 
  -3  12   8        0.89       -0.03      1.24 o 
  -2  12   8        4.19        2.96      1.16 o 
  -1  12   8       10.01       12.60      6.49 o 
   0  12   8        3.07        5.03      2.02 o 
   1  12   8        5.22        3.59      2.28 o 
   2  12   8        4.74        1.38      1.32 o 
   3  12   8        2.19       -1.81      1.81 o 
   4  12   8        8.91       10.30      3.24 o 
   5  12   8        1.41       16.91      3.08 o 
  -5  13   8        8.00        1.78      3.31 o 
  -4  13   8       22.20       21.12      3.57 o 
  -3  13   8        5.45        5.87      2.17 o 
  -2  13   8       33.40       39.85      6.53 o 
  -1  13   8       39.88       46.30      6.26 o 
   0  13   8        0.09        3.28      3.13 o 
   1  13   8       56.83       61.01      7.44 o 
   2  13   8        6.58        7.70      1.77 o 
   3  13   8       33.71       32.74      2.61 o 
   4  13   8      115.91      112.60      4.18 o 
  -4  14   8       21.50       28.00      3.25 o 
  -3  14   8       46.71       43.33      5.51 o 
  -2  14   8        2.81        7.98      5.20 o 
  -1  14   8       36.13       35.49      4.98 o 
   0  14   8       14.73       15.11      1.88 o 
   1  14   8       71.99       71.50      2.62 o 
   2  14   8       16.63       18.47      2.72 o 
   3  14   8       23.36       20.13      4.23 o 
  -3  15   8        5.19        7.28      8.45 o 
  -2  15   8        0.22        6.08      2.50 o 
  -1  15   8        4.96        3.46      3.21 o 
   0  15   8        3.25        6.74      6.46 o 
   1  15   8        9.07       13.99      3.24 o 
   2  15   8       20.04       20.64      4.82 o 
  -1  16   8       31.89       23.07      3.86 o 
   0  16   8        1.68       -4.08     13.81 o 
  -8   1   9      155.08      163.48      8.05 o 
  -7   1   9        0.23        3.46      1.86 o 
  -6   1   9       10.60       10.17      2.21 o 
  -5   1   9        2.95        6.03      1.19 o 
  -4   1   9       35.46       24.98      2.84 o 
  -3   1   9      152.63      170.55      4.01 o 
  -2   1   9      425.58      525.80      3.59 o 
  -1   1   9       37.79       41.91      0.68 o 
   0   1   9      404.28      411.38      3.55 o 
   1   1   9     1189.66     1280.40      8.39 o 
   2   1   9     1550.37     1570.57     10.15 o 
   3   1   9        1.50        0.69      1.88 o 
   4   1   9        7.85        8.68      2.09 o 
   5   1   9      152.39      126.49      6.73 o 
   6   1   9      264.30      255.73      4.54 o 
   7   1   9        0.17       -4.50      7.42 o 
  -8   2   9       36.22       33.98      2.80 o 
  -7   2   9      121.20      133.97      3.06 o 
  -6   2   9        0.62       -1.15      1.15 o 
  -5   2   9       50.52       37.19      1.00 o 
  -4   2   9      100.99       94.13      1.16 o 
  -3   2   9      886.70      966.80      8.11 o 
  -2   2   9        3.57       10.34      0.53 o 
  -1   2   9     1261.65     1274.98      7.65 o 
   0   2   9       99.66      135.32      2.29 o 
   1   2   9      719.63      765.14      6.74 o 
   2   2   9      160.07      142.86      1.41 o 
   3   2   9     1103.84     1096.11      7.85 o 
   4   2   9      117.90      113.29      1.45 o 
   5   2   9        8.29        9.19      1.89 o 
   6   2   9      134.00      129.91      3.57 o 
   7   2   9      129.13      143.74      7.79 o 
  -8   3   9        1.85        5.72      7.25 o 
  -7   3   9        8.88       10.18      1.82 o 
  -6   3   9       25.29       18.28      3.10 o 
  -5   3   9       20.75       22.29      2.33 o 
  -4   3   9      277.65      291.34      2.40 o 
  -3   3   9      744.44      811.40      4.94 o 
  -2   3   9      259.37      249.82      1.81 o 
  -1   3   9      288.82      302.72      2.19 o 
   0   3   9       63.02       68.65      0.84 o 
   1   3   9     1544.84     1538.68      9.71 o 
   2   3   9      546.28      584.11      4.19 o 
   3   3   9      247.97      250.62      2.20 o 
   4   3   9        0.30        1.32      0.91 o 
   5   3   9      215.75      228.47      5.44 o 
   6   3   9       14.99        8.11      6.79 o 
   7   3   9       50.11       60.01      5.13 o 
  -8   4   9        3.32       16.31      3.24 o 
  -7   4   9      104.79      117.65      3.00 o 
  -6   4   9        2.95        2.37      1.65 o 
  -5   4   9       28.59       39.24      3.30 o 
  -4   4   9       68.32       61.96      1.80 o 
  -3   4   9      522.14      564.73      3.67 o 
  -2   4   9       13.94        7.69      0.48 o 
  -1   4   9     1293.46     1349.65      8.84 o 
   0   4   9        2.86        2.95      1.07 o 
   1   4   9       14.69       22.25      1.91 o 
   2   4   9       44.10       45.14      0.78 o 
   3   4   9     1710.22     1724.06     11.91 o 
   4   4   9       97.97       94.28      1.30 o 
   5   4   9        3.31        1.87      0.99 o 
   6   4   9       47.65       49.87      2.34 o 
   7   4   9        7.43       22.32      3.03 o 
  -7   5   9       58.09       58.61      5.29 o 
  -6   5   9       30.00       16.51      1.40 o 
  -5   5   9      375.11      394.71      3.82 o 
  -4   5   9      105.14       98.03      1.36 o 
  -3   5   9      371.99      353.44      3.80 o 
  -2   5   9       34.03       38.15      0.71 o 
  -1   5   9        9.28       11.48      0.98 o 
   0   5   9       10.60        9.26      0.52 o 
   1   5   9      108.06      101.40      1.21 o 
   2   5   9        3.96        5.28      0.60 o 
   3   5   9      723.66      747.13      6.10 o 
   4   5   9      698.68      672.96      6.10 o 
   5   5   9       16.17       15.72      1.33 o 
   6   5   9       85.23      104.52      3.30 o 
   7   5   9       10.41       18.15      4.30 o 
  -7   6   9      189.08      206.55      4.67 o 
  -6   6   9      143.78      156.95      2.88 o 
  -5   6   9        0.12       -1.47      2.25 o 
  -4   6   9      414.99      427.92      3.70 o 
  -3   6   9        9.82       14.32      1.06 o 
  -2   6   9       43.94       30.83      0.71 o 
  -1   6   9      583.52      606.19      6.60 o 
   0   6   9       65.14       77.20      1.43 o 
   1   6   9       78.41       89.73      1.13 o 
   2   6   9      885.04      900.45      8.73 o 
   3   6   9      682.84      667.98      5.73 o 
   4   6   9      821.71      834.51      9.17 o 
   5   6   9       23.50       18.79      3.72 o 
   6   6   9       28.49       34.41      7.11 o 
   7   6   9        0.92        4.67      3.52 o 
  -7   7   9       63.75       61.51      2.91 o 
  -6   7   9        0.12       -1.66      1.66 o 
  -5   7   9      103.32      107.80      3.53 o 
  -4   7   9     1031.06     1067.62      9.05 o 
  -3   7   9      772.01      827.94     10.34 o 
  -2   7   9       19.01       15.00      0.63 o 
  -1   7   9      299.82      266.68      4.73 o 
   0   7   9       36.66       39.17      1.59 o 
   1   7   9      137.10      123.43      3.10 o 
   2   7   9     1334.61     1297.83     14.47 o 
   3   7   9      173.95      188.66      3.13 o 
   4   7   9        3.01        1.70      1.32 o 
   5   7   9        5.08        7.16      1.64 o 
   6   7   9       68.80       69.55      3.12 o 
  -7   8   9        7.98        8.07      2.41 o 
  -6   8   9        8.63       10.22      1.69 o 
  -5   8   9       54.70       68.06      1.96 o 
  -4   8   9      126.51      127.04      4.00 o 
  -3   8   9       53.19       51.54      2.06 o 
  -2   8   9      291.41      289.80      3.61 o 
  -1   8   9      188.70      180.12      1.82 o 
   0   8   9      244.60      221.45      1.99 o 
   1   8   9       12.95        4.85      1.47 o 
   2   8   9       25.17       25.84      0.96 o 
   3   8   9      258.06      255.85      3.07 o 
   4   8   9        0.10        1.91      1.16 o 
   5   8   9        6.34        2.16      1.65 o 
   6   8   9        2.05       -0.51      4.64 o 
  -6   9   9      192.08      213.78      4.37 o 
  -5   9   9       15.85       14.87      1.54 o 
  -4   9   9      168.74      178.50      2.48 o 
  -3   9   9        0.23        0.05      0.79 o 
  -2   9   9      219.21      222.32      3.60 o 
  -1   9   9      581.84      546.65      4.59 o 
   0   9   9       70.03       65.80      3.58 o 
   1   9   9       93.37       87.92      1.51 o 
   2   9   9        0.03        0.01      0.88 o 
   3   9   9        9.27       10.46      0.87 o 
   4   9   9       25.93       23.06      1.59 o 
   5   9   9       90.22       95.95      3.19 o 
   6   9   9       10.08        8.72      4.38 o 
  -6  10   9        3.61        5.37      7.43 o 
  -5  10   9        3.17        6.95      5.78 o 
  -4  10   9       24.53       28.78      1.55 o 
  -3  10   9       15.40       14.06      1.20 o 
  -2  10   9       30.74       24.36      4.77 o 
  -1  10   9        1.52        0.01      0.73 o 
   0  10   9       32.05       27.15      0.90 o 
   1  10   9       52.88       54.81      1.72 o 
   2  10   9        6.98        5.75      2.97 o 
   3  10   9       60.91       43.38      3.75 o 
   4  10   9       88.54       91.50      2.65 o 
   5  10   9       69.16       77.03      8.63 o 
  -6  11   9       52.70       49.36      9.08 o 
  -5  11   9       18.36       22.79      4.82 o 
  -4  11   9       49.50       49.10      2.66 o 
  -3  11   9      120.33      121.77      2.52 o 
  -2  11   9      131.52      112.36      1.98 o 
  -1  11   9       37.63       28.08      0.98 o 
   0  11   9       22.98       18.30      1.42 o 
   1  11   9        0.00        1.07      0.99 o 
   2  11   9      160.49      153.47      2.71 o 
   3  11   9       54.68       64.36      6.11 o 
   4  11   9      424.36      482.84      7.58 o 
   5  11   9       60.55       62.97     13.32 o 
  -5  12   9      112.88      108.73      6.02 o 
  -4  12   9       50.28       54.20      4.20 o 
  -3  12   9       16.75       16.27      2.41 o 
  -2  12   9       24.02       24.12      6.32 o 
  -1  12   9      305.41      286.66      7.74 o 
   0  12   9       61.10       62.75      4.36 o 
   1  12   9       12.87        8.52      2.30 o 
   2  12   9        2.67       -0.25      1.55 o 
   3  12   9        0.69       -0.17      1.76 o 
   4  12   9        1.67        7.55      5.63 o 
  -4  13   9       14.49       20.51      5.42 o 
  -3  13   9        0.06       -3.67      4.73 o 
  -2  13   9      104.46      116.42      2.76 o 
  -1  13   9       11.48       10.85      3.32 o 
   0  13   9       92.56       88.34      4.40 o 
   1  13   9       27.43       22.19      5.31 o 
   2  13   9       14.48       13.58      2.23 o 
   3  13   9        0.00        1.21      2.17 o 
   4  13   9      113.04      107.96      4.29 o 
  -3  14   9        0.19        5.79      2.86 o 
  -2  14   9        0.03        1.04      1.99 o 
  -1  14   9       17.79       14.59      4.76 o 
   0  14   9        4.83        6.76      4.56 o 
   1  14   9       43.97       38.32      3.66 o 
   2  14   9        1.63       -1.65      2.60 o 
   3  14   9        0.29        3.02      6.65 o 
  -2  15   9        1.22        2.54      2.47 o 
  -1  15   9       29.80       22.41      2.84 o 
   0  15   9        2.90       14.77      2.70 o 
   1  15   9       32.53       21.80     10.29 o 
   2  15   9      133.01      140.55      4.74 o 
  -8   0  10       46.38       51.43      4.14 o 
  -7   0  10        5.09        8.15      2.52 o 
  -6   0  10      310.19      265.41      5.47 o 
  -5   0  10      236.19      228.40      4.82 o 
  -4   0  10      220.37      173.95      2.70 o 
  -3   0  10      493.37      516.87      4.82 o 
  -2   0  10     2616.34     2773.26     22.03 o 
  -1   0  10      131.75      135.16      1.87 o 
   0   0  10     3176.90     3120.77     26.00 o 
   1   0  10      321.42      315.52      3.63 o 
   2   0  10      577.50      669.34      6.92 o 
   3   0  10      134.04      134.98      2.19 o 
   4   0  10      325.90      331.54      4.43 o 
   5   0  10      217.42      209.96      3.61 o 
   6   0  10      317.22      327.63      8.36 o 
   7   0  10        1.52        2.17      3.49 o 
  -8   1  10       28.46       29.36      5.10 o 
  -7   1  10       36.05       34.58      2.72 o 
  -6   1  10        5.18        0.87      1.07 o 
  -5   1  10        0.58        0.44      0.93 o 
  -4   1  10      160.23      147.90      1.68 o 
  -3   1  10      301.28      307.99      2.25 o 
  -2   1  10      453.64      458.56      4.92 o 
  -1   1  10        2.52        3.91      0.48 o 
   0   1  10      109.44      123.47      1.37 o 
   1   1  10        9.33       10.31      0.45 o 
   2   1  10       46.68       54.52      0.89 o 
   3   1  10      531.27      496.34      3.96 o 
   4   1  10        7.97       10.35      0.96 o 
   5   1  10        8.28        2.45      0.87 o 
   6   1  10       55.98       59.06      2.35 o 
   7   1  10        0.04        1.63      2.94 o 
  -8   2  10       81.36       87.98      5.75 o 
  -7   2  10        4.38       12.51      7.22 o 
  -6   2  10       12.76       14.53      1.09 o 
  -5   2  10      604.13      555.58      5.47 o 
  -4   2  10       26.18       26.38      0.92 o 
  -3   2  10        2.93        6.79      1.37 o 
  -2   2  10     1358.63     1458.07      9.02 o 
  -1   2  10        1.83        2.44      0.98 o 
   0   2  10      310.35      337.21      2.62 o 
   1   2  10     1306.11     1288.18      8.39 o 
   2   2  10      417.54      407.10      4.18 o 
   3   2  10      137.61      131.53      1.54 o 
   4   2  10      178.47      193.70      2.38 o 
   5   2  10       30.22       29.65      2.23 o 
   6   2  10       25.52       22.14      1.98 o 
   7   2  10        1.17        7.30      3.06 o 
  -7   3  10       94.50       85.47      2.64 o 
  -6   3  10      135.94      125.43      2.32 o 
  -5   3  10       57.66       59.57      4.93 o 
  -4   3  10       78.03       80.57      1.54 o 
  -3   3  10        2.43        0.44      1.03 o 
  -2   3  10      293.39      329.65      2.37 o 
  -1   3  10       64.56       70.61      0.89 o 
   0   3  10       98.89       93.99      1.16 o 
   1   3  10      114.41      110.36      1.13 o 
   2   3  10       70.24       67.79      1.00 o 
   3   3  10      593.04      555.54      4.44 o 
   4   3  10       14.68        9.74      0.75 o 
   5   3  10       10.66        8.36      1.09 o 
   6   3  10        9.52       21.92      2.34 o 
   7   3  10       13.59       15.56      3.22 o 
  -7   4  10       15.14        7.35      6.25 o 
  -6   4  10       20.95       19.76      1.51 o 
  -5   4  10        0.66       -0.93      0.93 o 
  -4   4  10      567.16      584.76      6.03 o 
  -3   4  10       50.90       54.09      1.79 o 
  -2   4  10      249.79      252.01      1.97 o 
  -1   4  10       83.80       72.98      0.96 o 
   0   4  10      877.11      864.99      7.53 o 
   1   4  10       39.23       47.93      2.25 o 
   2   4  10      404.08      377.65      3.02 o 
   3   4  10       28.59       31.44      1.89 o 
   4   4  10       27.56       22.74      1.00 o 
   5   4  10      273.84      278.81     11.57 o 
   6   4  10      139.55      141.21      6.25 o 
   7   4  10        6.69        1.73      2.83 o 
  -7   5  10       23.96       21.78      3.65 o 
  -6   5  10       58.11       65.02      1.92 o 
  -5   5  10       72.69       67.53      1.59 o 
  -4   5  10      287.57      297.36      3.54 o 
  -3   5  10      210.56      176.14      1.67 o 
  -2   5  10      645.10      681.88      4.56 o 
  -1   5  10        6.33        9.15      0.60 o 
   0   5  10       40.83       40.09      0.81 o 
   1   5  10        1.78        1.94      2.02 o 
   2   5  10     1261.26     1255.88      8.93 o 
   3   5  10        5.13        3.58      0.96 o 
   4   5  10      607.86      643.94      5.58 o 
   5   5  10       17.39       14.23      1.39 o 
   6   5  10       39.71       36.93      5.36 o 
   7   5  10        3.94        3.35      4.95 o 
  -7   6  10       94.92      100.61     12.70 o 
  -6   6  10      156.56      173.51      5.55 o 
  -5   6  10       16.61       13.84      1.33 o 
  -4   6  10      144.94      155.30      2.81 o 
  -3   6  10       14.06       17.87      1.73 o 
  -2   6  10      291.56      280.85      3.37 o 
  -1   6  10       86.90       90.48      1.37 o 
   0   6  10      198.35      193.06      1.73 o 
   1   6  10       91.31       86.81      1.17 o 
   2   6  10       33.12       32.54      1.07 o 
   3   6  10      123.47      115.31      1.72 o 
   4   6  10      153.89      165.93      2.25 o 
   5   6  10       17.04       10.53      1.59 o 
   6   6  10        0.05       -1.31      2.35 o 
  -7   7  10        1.02        1.91      2.25 o 
  -6   7  10       20.28       20.81      1.82 o 
  -5   7  10        6.67        5.72      1.29 o 
  -4   7  10      982.78     1004.46      8.41 o 
  -3   7  10     1633.95     1700.34     22.04 o 
  -2   7  10      108.88      102.45      2.35 o 
  -1   7  10        0.87        0.72      0.66 o 
   0   7  10      170.06      144.79      1.47 o 
   1   7  10       15.63       13.08      0.66 o 
   2   7  10      402.12      425.56      4.74 o 
   3   7  10      293.99      310.40      3.50 o 
   4   7  10       25.01       26.56      2.58 o 
   5   7  10        0.04        2.49      3.50 o 
   6   7  10        2.36        1.19      2.31 o 
  -7   8  10        0.01       -2.13      4.55 o 
  -6   8  10       76.58       77.63      6.75 o 
  -5   8  10      168.12      171.21      3.09 o 
  -4   8  10      347.99      367.49      4.11 o 
  -3   8  10      283.14      305.82      4.63 o 
  -2   8  10       16.27       15.89      1.08 o 
  -1   8  10      184.98      193.43      2.08 o 
   0   8  10       93.43       96.44      1.29 o 
   1   8  10       75.64       51.86      2.14 o 
   2   8  10      182.68      182.29      2.92 o 
   3   8  10      350.94      333.86      5.11 o 
   4   8  10       18.84       12.23      1.87 o 
   5   8  10       20.35       15.00      6.54 o 
   6   8  10       23.23       12.52      8.02 o 
  -6   9  10       52.37       48.09      2.46 o 
  -5   9  10      103.85      101.01      9.07 o 
  -4   9  10       46.87       38.03      4.72 o 
  -3   9  10      520.68      542.03      8.09 o 
  -2   9  10      533.28      553.15      4.96 o 
  -1   9  10      266.59      253.20      2.81 o 
   0   9  10       20.09       19.05      1.04 o 
   1   9  10        0.02        3.27      1.87 o 
   2   9  10        5.68        6.73      1.42 o 
   3   9  10      147.08      128.95      3.39 o 
   4   9  10        6.24        5.23      1.37 o 
   5   9  10       47.78       49.55      2.76 o 
  -6  10  10        3.71       -2.61      3.08 o 
  -5  10  10      146.51      175.37      3.70 o 
  -4  10  10        0.33       -0.19      4.77 o 
  -3  10  10        3.01        5.20      1.31 o 
  -2  10  10      224.93      210.58      2.56 o 
  -1  10  10      169.17      169.02      5.86 o 
   0  10  10     1334.78     1292.59     10.23 o 
   1  10  10      163.50      161.56      3.83 o 
   2  10  10       22.00       24.80      4.39 o 
   3  10  10       80.50       71.06      3.58 o 
   4  10  10      141.57      136.27      6.65 o 
   5  10  10       22.65       26.32      2.79 o 
  -5  11  10       20.69       22.11      7.55 o 
  -4  11  10        6.54        9.99      2.62 o 
  -3  11  10       12.88       21.56      1.75 o 
  -2  11  10        8.61       11.39      4.12 o 
  -1  11  10       88.57       84.61      2.70 o 
   0  11  10      143.59      146.25      2.57 o 
   1  11  10       42.72       33.93      2.48 o 
   2  11  10       82.44       82.77      7.46 o 
   3  11  10       26.51       22.65      1.83 o 
   4  11  10        1.92       -1.93      1.93 o 
   5  11  10        1.86       -3.43      3.43 o 
  -5  12  10       25.06       18.85      3.69 o 
  -4  12  10       12.04       14.90      5.12 o 
  -3  12  10       18.10       17.46      2.60 o 
  -2  12  10       26.71       31.92      4.30 o 
  -1  12  10       38.69       26.40      2.02 o 
   0  12  10       14.72       12.87      2.96 o 
   1  12  10       13.33        9.64      1.51 o 
   2  12  10       19.24       16.93      1.73 o 
   3  12  10       20.32       25.01      2.27 o 
   4  12  10      110.87      138.11      4.20 o 
  -4  13  10        0.02        4.00      3.22 o 
  -3  13  10        3.18        1.05      2.19 o 
  -2  13  10        2.31        4.88      4.15 o 
  -1  13  10       44.01       59.16      2.19 o 
   0  13  10      134.03      148.95      3.18 o 
   1  13  10       16.94       22.12     11.91 o 
   2  13  10       17.85       14.87      6.99 o 
   3  13  10       43.00       48.53     11.85 o 
  -3  14  10        0.32        5.25      4.55 o 
  -2  14  10       82.71       84.83      3.93 o 
  -1  14  10       86.55       93.17     13.73 o 
   0  14  10        5.95       10.00      2.13 o 
   1  14  10      114.34      120.94      3.94 o 
   2  14  10        4.73        0.74      4.71 o 
  -2  15  10       29.81       40.62      7.88 o 
  -1  15  10        6.74       20.83      3.19 o 
   0  15  10       23.92       33.08      6.81 o 
   1  15  10       55.14       55.68      3.20 o 
  -7   1  11       24.39       26.77      7.53 o 
  -6   1  11       51.69       60.94      2.54 o 
  -5   1  11      743.03      680.01      6.67 o 
  -4   1  11      132.82      135.64      1.80 o 
  -3   1  11      613.50      590.81      4.15 o 
  -2   1  11      534.48      575.42      3.95 o 
  -1   1  11      440.66      471.21      3.79 o 
   0   1  11        1.94        3.40      0.96 o 
   1   1  11      608.18      604.85      4.30 o 
   2   1  11       50.27       40.90      3.43 o 
   3   1  11      333.24      304.46      2.82 o 
   4   1  11      148.45      154.16      2.23 o 
   5   1  11      165.33      154.02      2.78 o 
   6   1  11        1.24       -0.45      3.59 o 
   7   1  11      186.88      197.77     10.87 o 
  -7   2  11        0.97        2.11      3.61 o 
  -6   2  11       87.38       70.63      3.50 o 
  -5   2  11        2.94        6.30      2.51 o 
  -4   2  11      167.66      150.61      1.94 o 
  -3   2  11       48.83       61.07      0.90 o 
  -2   2  11       47.56       35.68      1.18 o 
  -1   2  11      399.12      386.56      3.31 o 
   0   2  11      430.97      456.36      3.39 o 
   1   2  11        6.78        8.58      0.93 o 
   2   2  11      733.55      743.85      5.37 o 
   3   2  11      124.29      103.95      1.53 o 
   4   2  11      139.96      151.08      2.21 o 
   5   2  11       88.83       69.53      2.79 o 
   6   2  11       28.79       23.68      7.57 o 
   7   2  11       39.31       51.06      5.09 o 
  -7   3  11        5.85        3.94      1.96 o 
  -6   3  11        6.52        8.57      1.41 o 
  -5   3  11       91.08       78.99      1.54 o 
  -4   3  11      290.15      271.29      2.83 o 
  -3   3  11       21.92       16.86      0.80 o 
  -2   3  11       46.18       45.83      0.79 o 
  -1   3  11      338.33      333.91      2.56 o 
   0   3  11       51.10       51.43      1.39 o 
   1   3  11       80.61       89.02      1.11 o 
   2   3  11       24.86       20.92      1.59 o 
   3   3  11       83.57       85.92      2.16 o 
   4   3  11      220.69      233.81      2.83 o 
   5   3  11       34.20       27.38      1.47 o 
   6   3  11       24.15       15.23      2.04 o 
   7   3  11       92.80       90.00      8.38 o 
  -7   4  11       35.63       34.65      4.14 o 
  -6   4  11       17.12       16.16      4.11 o 
  -5   4  11       33.94       26.31      1.08 o 
  -4   4  11      421.07      398.48      3.51 o 
  -3   4  11      222.98      207.12      1.81 o 
  -2   4  11      123.83      116.99      1.68 o 
  -1   4  11       25.03       21.75      0.63 o 
   0   4  11        1.20        3.61      0.46 o 
   1   4  11       31.40       22.54      0.85 o 
   2   4  11       93.99       83.16      1.14 o 
   3   4  11      348.93      336.64      3.52 o 
   4   4  11       14.45       16.20      1.35 o 
   5   4  11        5.17        7.66      1.65 o 
   6   4  11       48.15       42.56      3.48 o 
  -7   5  11      204.67      234.45      4.54 o 
  -6   5  11       88.44       88.95      3.97 o 
  -5   5  11      172.86      168.89      4.63 o 
  -4   5  11      112.50      111.22      1.55 o 
  -3   5  11       28.06       28.86      2.35 o 
  -2   5  11      871.19      916.44      5.99 o 
  -1   5  11      991.08     1050.68      7.48 o 
   0   5  11        6.43        8.22      2.76 o 
   1   5  11      773.04      766.33      7.39 o 
   2   5  11      215.07      213.28      2.72 o 
   3   5  11       45.80       33.10      0.99 o 
   4   5  11       10.31       11.67      1.39 o 
   5   5  11        0.36        5.81      1.60 o 
   6   5  11       48.35       56.86      7.54 o 
  -7   6  11       26.54       26.68      2.51 o 
  -6   6  11       25.73       16.06      3.85 o 
  -5   6  11       38.31       35.56      5.49 o 
  -4   6  11      379.85      354.07      5.99 o 
  -3   6  11     2020.66     2053.21     14.89 o 
  -2   6  11      213.98      231.31      2.21 o 
  -1   6  11       12.38       10.55      1.13 o 
   0   6  11       68.34       56.25      2.72 o 
   1   6  11        9.47        9.30      0.69 o 
   2   6  11      237.38      224.23      2.60 o 
   3   6  11       67.42       65.38      2.06 o 
   4   6  11       29.35       20.48      2.44 o 
   5   6  11       20.10       20.25      8.48 o 
   6   6  11       31.50       27.67      2.63 o 
  -7   7  11        5.03        2.06      2.61 o 
  -6   7  11        4.53        6.73      6.01 o 
  -5   7  11        3.57        1.14      1.24 o 
  -4   7  11      114.26      118.66      4.74 o 
  -3   7  11       46.23       40.83      1.15 o 
  -2   7  11       18.68       21.64      0.84 o 
  -1   7  11      170.26      178.42      1.93 o 
   0   7  11      323.24      320.01      2.97 o 
   1   7  11      105.57      112.67      1.80 o 
   2   7  11       19.21       16.14      1.02 o 
   3   7  11        2.34        4.00      1.48 o 
   4   7  11        4.38        2.12      2.92 o 
   5   7  11        9.94       10.94      1.71 o 
   6   7  11        0.57       -3.65      3.65 o 
  -6   8  11        2.03        4.98      7.66 o 
  -5   8  11        3.34        3.35      1.49 o 
  -4   8  11        8.91       18.58      3.72 o 
  -3   8  11     1115.77     1166.84     10.24 o 
  -2   8  11      198.35      206.72      2.27 o 
  -1   8  11      138.81      129.86      2.22 o 
   0   8  11      170.70      170.72      6.03 o 
   1   8  11      342.12      345.33      3.65 o 
   2   8  11        2.58        4.55      1.19 o 
   3   8  11       64.36       60.11      4.32 o 
   4   8  11       26.14       23.85      1.87 o 
   5   8  11       25.20       24.45      6.67 o 
   6   8  11        0.02        0.09      7.93 o 
  -6   9  11      180.27      209.59     12.71 o 
  -5   9  11        0.52       -1.65      1.65 o 
  -4   9  11       26.23       17.57      1.52 o 
  -3   9  11      271.42      280.69      7.55 o 
  -2   9  11       93.57       96.88      2.72 o 
  -1   9  11        2.31        2.51      2.41 o 
   0   9  11      128.17      137.59      1.77 o 
   1   9  11       53.62       44.33      4.35 o 
   2   9  11        2.94        5.40      1.11 o 
   3   9  11        6.49       11.79      3.65 o 
   4   9  11       55.67       52.28      2.71 o 
   5   9  11       18.77       16.81      6.92 o 
  -6  10  11        6.90       10.23      6.76 o 
  -5  10  11       59.35       56.81      2.83 o 
  -4  10  11      229.76      228.97     10.82 o 
  -3  10  11      105.91      114.05      2.59 o 
  -2  10  11       79.19       77.25      1.98 o 
  -1  10  11        0.56        2.77      1.76 o 
   0  10  11       29.78       37.69      1.24 o 
   1  10  11       76.94       61.92      2.20 o 
   2  10  11      139.18      135.27      2.84 o 
   3  10  11      154.91      150.07     11.59 o 
   4  10  11        5.62        2.99      2.09 o 
   5  10  11        6.11        8.89      4.50 o 
  -5  11  11        0.03        0.40      3.91 o 
  -4  11  11       40.01       40.63      4.98 o 
  -3  11  11       93.49       80.34      3.32 o 
  -2  11  11      226.17      234.65      3.70 o 
  -1  11  11       67.77       83.62      2.94 o 
   0  11  11      201.28      194.76      3.38 o 
   1  11  11      113.83       95.91      5.65 o 
   2  11  11      132.82      126.11      3.50 o 
   3  11  11        2.24       11.59      4.36 o 
   4  11  11       24.38       21.87      4.91 o 
  -4  12  11      113.87      119.86      7.44 o 
  -3  12  11       51.32       55.94      3.93 o 
  -2  12  11        0.11        2.97      2.51 o 
  -1  12  11        5.98        5.72      3.08 o 
   0  12  11        6.05       12.95      1.66 o 
   1  12  11       75.53       75.55      4.28 o 
   2  12  11       13.70       17.97      5.43 o 
   3  12  11       15.29        9.84      3.35 o 
   4  12  11        1.53        3.98      5.40 o 
  -4  13  11       11.34       25.95      4.43 o 
  -3  13  11       10.92        7.68      3.75 o 
  -2  13  11       83.78       80.80      7.57 o 
  -1  13  11      335.41      364.17      6.15 o 
   0  13  11        2.35        5.00      1.80 o 
   1  13  11      158.69      169.59      9.37 o 
   2  13  11        7.74        9.71      3.36 o 
   3  13  11       53.68       51.41     13.46 o 
  -3  14  11       11.45       -4.42      5.34 o 
  -2  14  11       25.16       24.45     15.37 o 
  -1  14  11       51.65       49.52     11.12 o 
   0  14  11       67.65       79.49      6.54 o 
   1  14  11       12.98       13.14      2.29 o 
   2  14  11      163.34      187.08      5.08 o 
   0  15  11        5.83        5.38      8.41 o 
  -7   0  12        4.30       10.08      2.98 o 
  -6   0  12       26.05       12.60      2.05 o 
  -5   0  12      260.70      235.41      4.28 o 
  -4   0  12      588.71      561.20      7.17 o 
  -3   0  12      824.72      757.88      7.62 o 
  -2   0  12       88.09       86.06      1.65 o 
  -1   0  12        0.04        0.51      0.81 o 
   0   0  12       49.71       53.85      1.24 o 
   1   0  12       36.92       52.80      1.17 o 
   2   0  12      910.15      910.70      9.43 o 
   3   0  12       86.89      104.14      2.16 o 
   4   0  12        3.51        4.10      1.75 o 
   5   0  12        2.71        5.17      2.09 o 
   6   0  12      124.19      110.26      5.68 o 
  -7   1  12       12.74       13.04      2.20 o 
  -6   1  12        0.30        1.29      1.28 o 
  -5   1  12        3.32        1.54      0.99 o 
  -4   1  12        1.27        1.33      0.82 o 
  -3   1  12        0.34        2.94      0.72 o 
  -2   1  12      257.41      260.09      2.19 o 
  -1   1  12       35.02       23.65      0.71 o 
   0   1  12       80.11       66.78      1.02 o 
   1   1  12       19.40       25.53      0.64 o 
   2   1  12      307.24      271.23      2.45 o 
   3   1  12      177.56      162.87      1.98 o 
   4   1  12      203.22      216.07      2.85 o 
   5   1  12       27.23       21.50      2.34 o 
   6   1  12        9.32        0.91      2.19 o 
  -7   2  12        0.02       -1.09      2.70 o 
  -6   2  12       58.29       58.54      7.94 o 
  -5   2  12      120.86      109.50      7.07 o 
  -4   2  12        0.02        0.68      0.87 o 
  -3   2  12       10.00       13.81      1.82 o 
  -2   2  12      677.25      646.53      4.51 o 
  -1   2  12       20.57       19.18      1.19 o 
   0   2  12        2.72        1.68      0.58 o 
   1   2  12        1.35        1.45      0.77 o 
   2   2  12      355.97      326.99      2.95 o 
   3   2  12        0.00        3.49      3.43 o 
   4   2  12      147.27      137.58      2.13 o 
   5   2  12      161.11      160.65      7.85 o 
   6   2  12        0.66       -1.16      3.93 o 
  -7   3  12       39.84       40.33      7.25 o 
  -6   3  12       12.63        7.22      1.52 o 
  -5   3  12       15.99       14.02      1.90 o 
  -4   3  12      762.61      787.00      8.95 o 
  -3   3  12      111.68      110.65      2.17 o 
  -2   3  12      457.60      465.91      3.42 o 
  -1   3  12      411.46      386.58      2.92 o 
   0   3  12      314.29      313.64      2.67 o 
   1   3  12        3.36        5.42      0.85 o 
   2   3  12      109.77      109.31      1.46 o 
   3   3  12      284.95      283.93      4.48 o 
   4   3  12      197.98      199.31      2.64 o 
   5   3  12        8.87       13.21      1.75 o 
   6   3  12       41.61       42.05      2.39 o 
  -7   4  12       43.27       37.85      2.31 o 
  -6   4  12       60.11       68.36      7.02 o 
  -5   4  12       16.68       11.21      2.87 o 
  -4   4  12       96.50       97.46      1.58 o 
  -3   4  12      289.08      302.59      2.64 o 
  -2   4  12      251.84      268.61      2.20 o 
  -1   4  12      444.20      448.20      3.36 o 
   0   4  12        0.39        1.80      0.55 o 
   1   4  12        4.34        4.41      0.63 o 
   2   4  12      229.76      204.63      5.73 o 
   3   4  12      776.38      780.11      6.69 o 
   4   4  12      120.96      118.02      5.34 o 
   5   4  12       21.84       18.93      4.43 o 
   6   4  12        1.27       -0.54      2.01 o 
  -7   5  12        2.82        0.60      2.58 o 
  -6   5  12       24.25       16.00      3.18 o 
  -5   5  12       40.06       33.12      2.91 o 
  -4   5  12     1318.67     1371.74     10.63 o 
  -3   5  12        7.16        3.51      1.00 o 
  -2   5  12      261.94      244.96      2.40 o 
  -1   5  12       33.29       47.85      0.99 o 
   0   5  12        2.11        3.41      0.75 o 
   1   5  12        0.00        0.35      0.84 o 
   2   5  12      143.23      127.19      1.69 o 
   3   5  12      113.76      124.08      6.04 o 
   4   5  12       52.11       52.24      1.65 o 
   5   5  12       17.85       14.05      1.73 o 
   6   5  12       36.17       32.83      7.44 o 
  -7   6  12       73.55       76.28      4.20 o 
  -6   6  12       10.41        7.23      1.86 o 
  -5   6  12        0.95       -2.64      2.64 o 
  -4   6  12      110.98      113.96      3.64 o 
  -3   6  12        0.22        1.52      0.95 o 
  -2   6  12        0.58        2.36      1.00 o 
  -1   6  12      187.17      179.65      1.96 o 
   0   6  12        1.74        3.19      2.06 o 
   1   6  12        0.54        2.81      0.82 o 
   2   6  12      129.36      129.82      1.94 o 
   3   6  12       32.22       33.47      1.27 o 
   4   6  12        7.48        4.79      1.40 o 
   5   6  12        2.38        1.71      1.74 o 
   6   6  12       59.14       54.82      3.61 o 
  -6   7  12        0.07        2.85      3.04 o 
  -5   7  12       36.05       36.08      3.23 o 
  -4   7  12       16.94       11.72      1.37 o 
  -3   7  12       72.09       62.08      4.43 o 
  -2   7  12       28.05       27.16      1.04 o 
  -1   7  12       25.60       30.93      0.96 o 
   0   7  12      279.58      302.36      2.82 o 
   1   7  12       34.66       24.53      1.00 o 
   2   7  12       35.26       40.51      1.36 o 
   3   7  12       21.62       26.50      2.19 o 
   4   7  12       48.36       45.86      1.82 o 
   5   7  12       23.15       22.37      5.06 o 
   6   7  12        8.98       20.33     14.19 o 
  -6   8  12        2.71        6.69      5.23 o 
  -5   8  12       50.96       51.48      2.54 o 
  -4   8  12        0.00       -1.62      1.62 o 
  -3   8  12       29.40       24.55      1.40 o 
  -2   8  12       89.07       95.61      1.64 o 
  -1   8  12       12.21       15.34      1.34 o 
   0   8  12      302.57      289.26      2.93 o 
   1   8  12        6.48        4.67      2.05 o 
   2   8  12       19.01       21.49      1.16 o 
   3   8  12       21.53       20.01      1.52 o 
   4   8  12        4.64       10.14      3.98 o 
   5   8  12       41.67       42.26      3.03 o 
  -6   9  12        0.01        3.93      3.03 o 
  -5   9  12        0.29       -1.77      1.77 o 
  -4   9  12       52.19       52.19      2.17 o 
  -3   9  12      192.15      205.24      3.11 o 
  -2   9  12        4.62        6.25      1.18 o 
  -1   9  12      209.52      205.18      2.78 o 
   0   9  12       58.54       58.94      2.19 o 
   1   9  12        0.38       -0.54      1.10 o 
   2   9  12        0.01       -0.23      1.25 o 
   3   9  12        9.35        3.20      1.79 o 
   4   9  12       41.40       34.69      2.88 o 
   5   9  12       37.74       37.19      5.86 o 
  -5  10  12      191.18      213.40      4.56 o 
  -4  10  12       29.84       31.00     11.54 o 
  -3  10  12      213.70      240.08      6.68 o 
  -2  10  12      302.65      320.12      6.74 o 
  -1  10  12      366.91      335.84      4.62 o 
   0  10  12        1.24        1.45      3.64 o 
   1  10  12        0.32        1.10      1.26 o 
   2  10  12       82.84       88.48      6.83 o 
   3  10  12      157.81      157.19      4.45 o 
   4  10  12        0.07        0.26      2.30 o 
  -5  11  12       79.47       87.50      4.04 o 
  -4  11  12       15.91       23.09      2.46 o 
  -3  11  12       36.05       34.24      1.92 o 
  -2  11  12        0.04        6.76      2.56 o 
  -1  11  12        8.32        8.87      2.29 o 
   0  11  12       98.57       96.76      2.55 o 
   1  11  12        1.08        3.60      2.73 o 
   2  11  12        1.34        4.29      3.50 o 
   3  11  12        0.17        5.25      2.39 o 
   4  11  12       57.68       63.69      6.47 o 
  -4  12  12        2.65        5.75      2.78 o 
  -3  12  12      170.26      164.73      4.05 o 
  -2  12  12        2.96        8.51      1.91 o 
  -1  12  12      284.93      329.08      5.09 o 
   0  12  12      193.26      226.28     10.19 o 
   1  12  12       11.25       10.51      2.23 o 
   2  12  12       16.62       13.92      4.96 o 
   3  12  12       60.97       49.46      2.87 o 
  -3  13  12       13.15        9.13      3.02 o 
  -2  13  12       17.22       18.91      3.56 o 
  -1  13  12       80.02       84.81     10.71 o 
   0  13  12       27.97       24.53      2.67 o 
   1  13  12       29.68       26.46      2.49 o 
   2  13  12        3.78        6.65      2.06 o 
  -2  14  12       75.87       62.17      3.57 o 
  -1  14  12       41.84       55.42      3.33 o 
   0  14  12       35.75       43.73      3.74 o 
   1  14  12        3.43       11.83      4.36 o 
  -7   1  13       35.52       32.73      4.14 o 
  -6   1  13       54.31       62.16      4.70 o 
  -5   1  13        2.63        8.65      1.28 o 
  -4   1  13        7.54        3.70      1.03 o 
  -3   1  13       70.45       72.81      5.87 o 
  -2   1  13        6.53        3.29      0.74 o 
  -1   1  13      682.56      710.00      5.10 o 
   0   1  13       76.84       72.62      1.09 o 
   1   1  13      249.11      256.93      2.40 o 
   2   1  13      123.43      100.80      2.10 o 
   3   1  13       53.32       48.60      3.05 o 
   4   1  13       98.65      106.69      4.28 o 
   5   1  13      199.84      230.15      4.80 o 
   6   1  13      101.17      112.34      4.05 o 
  -7   2  13        0.37        6.42      2.95 o 
  -6   2  13        5.40        5.07      3.18 o 
  -5   2  13       98.35       90.89      2.10 o 
  -4   2  13      147.48      121.84      1.74 o 
  -3   2  13        0.01        0.99      1.73 o 
  -2   2  13        7.24        6.42      2.09 o 
  -1   2  13       54.16       45.57      0.88 o 
   0   2  13      516.77      496.32      6.05 o 
   1   2  13      520.73      521.07      4.19 o 
   2   2  13        4.51        4.42      1.30 o 
   3   2  13      109.90      113.96      1.71 o 
   4   2  13       70.95       64.18      1.66 o 
   5   2  13      118.50      129.27      2.88 o 
   6   2  13        4.19       -1.42      3.50 o 
  -7   3  13       41.80       42.07      5.62 o 
  -6   3  13        2.95        2.79      2.31 o 
  -5   3  13        8.71        5.13      1.20 o 
  -4   3  13      107.05       97.82      1.63 o 
  -3   3  13      484.26      459.85      4.45 o 
  -2   3  13      514.93      508.53      4.07 o 
  -1   3  13       40.53       48.37      0.96 o 
   0   3  13        0.00        2.24      0.65 o 
   1   3  13       89.44       83.61      1.20 o 
   2   3  13       61.51       53.05      2.92 o 
   3   3  13      631.37      602.52      5.76 o 
   4   3  13       99.33      113.01      2.39 o 
   5   3  13       48.36       50.71      7.30 o 
   6   3  13        6.66        7.92      2.45 o 
  -7   4  13        3.76       -1.35      2.26 o 
  -6   4  13        0.21        2.17      2.09 o 
  -5   4  13        8.21        6.09      2.25 o 
  -4   4  13       95.74      112.56      3.43 o 
  -3   4  13       76.27       90.38      4.32 o 
  -2   4  13      188.39      185.94      2.69 o 
  -1   4  13       27.92       32.96      0.86 o 
   0   4  13        7.08        8.30      0.88 o 
   1   4  13      194.37      167.79      1.88 o 
   2   4  13      122.74      111.22      5.22 o 
   3   4  13       70.32       65.63      2.71 o 
   4   4  13      148.04      141.41      6.02 o 
   5   4  13        0.86       -2.28      7.46 o 
   6   4  13        4.31       13.73      3.52 o 
  -7   5  13       61.72       55.78      7.72 o 
  -6   5  13       12.02       14.67      1.86 o 
  -5   5  13       21.00       13.99      1.53 o 
  -4   5  13       95.93       93.41      2.64 o 
  -3   5  13      112.62      111.15      1.73 o 
  -2   5  13       54.76       62.49      5.25 o 
  -1   5  13       82.43       75.04      1.43 o 
   0   5  13      210.72      197.67      2.37 o 
   1   5  13      543.67      537.82      5.75 o 
   2   5  13        0.20        1.24      0.75 o 
   3   5  13        8.44       11.58      1.27 o 
   4   5  13       15.57       11.14      4.46 o 
   5   5  13       54.87       49.16      7.65 o 
   6   5  13        2.38        1.98      8.52 o 
  -6   6  13       11.84       15.19      5.60 o 
  -5   6  13        0.27       -1.99      2.88 o 
  -4   6  13        9.17       11.38      2.41 o 
  -3   6  13       98.27      103.96      2.41 o 
  -2   6  13       19.77       17.92      1.54 o 
  -1   6  13       89.84       75.79      2.38 o 
   0   6  13      264.58      282.58      2.94 o 
   1   6  13      162.99      138.12      2.15 o 
   2   6  13       11.91       11.40      0.73 o 
   3   6  13       60.47       68.58      1.78 o 
   4   6  13       64.16       77.47      3.34 o 
   5   6  13        6.41        2.07      5.19 o 
  -6   7  13       77.44       71.43      3.02 o 
  -5   7  13       22.92       24.95      7.15 o 
  -4   7  13        4.81        2.82      4.89 o 
  -3   7  13      151.03      133.73      2.41 o 
  -2   7  13       76.90       73.48      1.45 o 
  -1   7  13       75.72       62.49      2.78 o 
   0   7  13       13.36       19.19      0.84 o 
   1   7  13      542.03      536.16      7.91 o 
   2   7  13        3.50       -0.75      2.75 o 
   3   7  13       12.64        9.99      1.43 o 
   4   7  13       36.63       35.02      2.24 o 
   5   7  13       12.22       12.68      2.57 o 
  -6   8  13       56.33       55.57      4.72 o 
  -5   8  13      233.04      252.77     13.66 o 
  -4   8  13        0.13       -0.64      1.31 o 
  -3   8  13      111.59      100.90      4.59 o 
  -2   8  13       53.51       62.48      3.15 o 
  -1   8  13       22.08       28.77      2.02 o 
   0   8  13      172.81      166.64      2.65 o 
   1   8  13        9.46       14.11      1.54 o 
   2   8  13        0.00       -3.20      3.29 o 
   3   8  13       33.46       31.47      7.66 o 
   4   8  13       44.60       45.14      3.08 o 
   5   8  13        6.18       -1.33      9.83 o 
  -5   9  13      110.52      109.85      4.92 o 
  -4   9  13        1.56        5.55      1.94 o 
  -3   9  13       30.84       29.45      1.73 o 
  -2   9  13       34.43       33.10      2.13 o 
  -1   9  13       94.01      102.42      2.77 o 
   0   9  13      173.64      164.73      2.68 o 
   1   9  13       23.78       15.91      2.10 o 
   2   9  13        0.74        0.76      1.52 o 
   3   9  13        0.23       -0.60      1.94 o 
   4   9  13       10.25        6.85      2.34 o 
   5   9  13        0.40       17.83      5.18 o 
  -5  10  13        4.56        8.37      2.75 o 
  -4  10  13        2.10        6.48      2.06 o 
  -3  10  13       85.42       78.56      4.53 o 
  -2  10  13       66.72       66.55     10.70 o 
  -1  10  13       41.23       52.77      3.22 o 
   0  10  13       81.13       89.05      3.94 o 
   1  10  13       50.83       43.29      1.91 o 
   2  10  13        0.85        1.33      1.54 o 
   3  10  13        5.66        2.43      5.76 o 
   4  10  13      131.87      138.37      3.99 o 
  -4  11  13        3.29        0.68      2.87 o 
  -3  11  13       12.57       12.65      3.59 o 
  -2  11  13       74.15       81.05      7.17 o 
  -1  11  13       53.91       49.76      2.13 o 
   0  11  13      116.37      100.24      2.78 o 
   1  11  13       23.67       25.21      3.18 o 
   2  11  13        0.02        0.12      1.84 o 
   3  11  13       30.84       25.09      2.59 o 
  -4  12  13        0.97       15.82      2.89 o 
  -3  12  13       25.56       18.06      6.75 o 
  -2  12  13      103.86      104.09      4.77 o 
  -1  12  13      270.80      314.69      5.18 o 
   0  12  13       12.21       11.02      4.63 o 
   1  12  13        2.46       -0.05      3.75 o 
   2  12  13      164.02      191.70     10.80 o 
   3  12  13        0.18        8.88      5.06 o 
  -3  13  13        0.03        2.64      2.82 o 
  -2  13  13        0.33       -2.46      2.46 o 
  -1  13  13      127.87      127.40      5.24 o 
   0  13  13       12.52       22.11      2.86 o 
   1  13  13       34.28       30.98      5.44 o 
   2  13  13       26.33       27.10      3.53 o 
  -1  14  13      149.44      186.78     15.79 o 
   0  14  13       95.33      106.19      3.78 o 
  -7   0  14       70.62       82.76      4.63 o 
  -6   0  14      148.05      119.47      3.59 o 
  -5   0  14       14.79        8.83      2.02 o 
  -4   0  14       10.38        4.96      1.44 o 
  -3   0  14      842.31      855.54     11.39 o 
  -2   0  14      654.68      727.79      7.87 o 
  -1   0  14        0.15        1.84      1.03 o 
   0   0  14       18.29       17.42      1.19 o 
   1   0  14        9.03        9.01      1.31 o 
   2   0  14      154.80      173.13      3.12 o 
   3   0  14       23.98       18.08      1.51 o 
   4   0  14      324.64      358.17      6.62 o 
   5   0  14       71.27       53.76      3.36 o 
   6   0  14      451.78      542.73     14.63 o 
  -7   1  14       52.58       43.99      4.89 o 
  -6   1  14       92.78       89.91      2.56 o 
  -5   1  14       49.07       46.29      1.75 o 
  -4   1  14       71.90       79.24      1.70 o 
  -3   1  14        4.24        1.51      1.20 o 
  -2   1  14      472.18      468.30      4.11 o 
  -1   1  14      140.03      123.60      1.59 o 
   0   1  14      267.60      271.82      2.73 o 
   1   1  14      411.03      415.49      3.95 o 
   2   1  14      277.67      272.82      3.09 o 
   3   1  14      213.95      193.88      2.74 o 
   4   1  14      121.10      134.77      3.26 o 
   5   1  14        1.56        0.16      1.70 o 
   6   1  14        1.75       -4.70      4.70 o 
  -7   2  14        0.01        1.93      2.37 o 
  -6   2  14       44.75       45.84      3.76 o 
  -5   2  14        1.01        0.37      1.72 o 
  -4   2  14      157.51      147.61      2.05 o 
  -3   2  14      238.52      224.01      2.47 o 
  -2   2  14       31.88       26.59      1.02 o 
  -1   2  14     1327.14     1298.57      9.45 o 
   0   2  14       11.17       13.09      0.86 o 
   1   2  14       42.67       37.22      1.04 o 
   2   2  14        0.89        3.99      0.90 o 
   3   2  14       48.58       28.97      1.31 o 
   4   2  14       17.17       18.42      1.63 o 
   5   2  14      143.99      135.98     12.07 o 
   6   2  14       12.50        2.99      3.72 o 
  -7   3  14        1.98        0.18      5.04 o 
  -6   3  14        1.84        2.70      1.81 o 
  -5   3  14        0.97        1.27      1.30 o 
  -4   3  14       22.41       28.15      1.59 o 
  -3   3  14       10.46        5.37      0.83 o 
  -2   3  14      680.77      670.72      5.79 o 
  -1   3  14      100.87      107.29      1.52 o 
   0   3  14     1070.07     1076.87      8.57 o 
   1   3  14       99.21       80.60      1.35 o 
   2   3  14       71.17       64.70      1.37 o 
   3   3  14       26.41       30.63      1.25 o 
   4   3  14      168.27      177.81      3.51 o 
   5   3  14        2.93        4.67      1.96 o 
   6   3  14        1.60        0.65      9.94 o 
  -7   4  14       53.50       43.00      8.25 o 
  -6   4  14        9.36        9.46      2.72 o 
  -5   4  14       40.90       37.91      2.80 o 
  -4   4  14        6.92        4.11      2.43 o 
  -3   4  14      390.70      370.42      7.01 o 
  -2   4  14     1146.50     1195.70      9.53 o 
  -1   4  14      120.62      112.82      2.16 o 
   0   4  14      109.84       90.01      3.00 o 
   1   4  14      310.36      288.68      2.98 o 
   2   4  14      169.15      137.25      2.47 o 
   3   4  14       99.22      102.94      1.99 o 
   4   4  14        4.17        7.49      3.43 o 
   5   4  14       70.87       81.27      4.14 o 
   6   4  14       31.07       45.66     11.30 o 
  -6   5  14        0.61       -2.06      2.06 o 
  -5   5  14       13.22        7.56      1.62 o 
  -4   5  14       81.42       58.20      1.87 o 
  -3   5  14      347.86      311.09      3.45 o 
  -2   5  14      228.60      234.94      5.48 o 
  -1   5  14      405.95      398.84      4.51 o 
   0   5  14      340.92      316.18      3.68 o 
   1   5  14      174.13      168.19      2.45 o 
   2   5  14      325.34      297.03      3.27 o 
   3   5  14       21.38       14.99      3.11 o 
   4   5  14      126.73      122.51      2.90 o 
   5   5  14       25.42       22.87      3.75 o 
  -6   6  14       10.57       11.37      2.95 o 
  -5   6  14        0.67       -0.79      2.48 o 
  -4   6  14        1.77        5.13      1.53 o 
  -3   6  14        1.08        3.49      1.06 o 
  -2   6  14       70.53       68.32      3.25 o 
  -1   6  14       25.83       29.51      2.10 o 
   0   6  14       90.05       90.40      1.58 o 
   1   6  14       90.97       81.33      1.75 o 
   2   6  14        3.71        2.25      1.11 o 
   3   6  14       39.66       35.71      2.08 o 
   4   6  14        3.27        5.98      5.61 o 
   5   6  14       22.71       19.81      2.52 o 
  -6   7  14        6.63       13.97      3.64 o 
  -5   7  14        2.86       -1.90      1.90 o 
  -4   7  14       30.67       25.37      4.93 o 
  -3   7  14      355.21      360.52      4.26 o 
  -2   7  14        7.74        3.16      2.64 o 
  -1   7  14       63.85       66.36      1.51 o 
   0   7  14        0.10        1.51      0.79 o 
   1   7  14        9.88        5.76      1.30 o 
   2   7  14      116.09      117.75      7.91 o 
   3   7  14       25.50       20.81      1.62 o 
   4   7  14       50.57       58.92      4.68 o 
   5   7  14       84.72      108.05      3.88 o 
  -5   8  14        0.89       -2.31      2.31 o 
  -4   8  14        3.60        6.91      6.35 o 
  -3   8  14        1.01       -0.14      2.85 o 
  -2   8  14       45.28       45.32      4.36 o 
  -1   8  14       55.13       63.09      2.02 o 
   0   8  14      233.28      228.11      3.22 o 
   1   8  14        0.19        3.01      1.87 o 
   2   8  14       12.71       18.84      1.81 o 
   3   8  14       15.46       12.50      2.10 o 
   4   8  14        4.88        5.93      2.52 o 
  -5   9  14       25.83       23.46      2.42 o 
  -4   9  14        0.62        6.12      2.22 o 
  -3   9  14       53.94       66.16      4.23 o 
  -2   9  14        0.01        4.89      1.36 o 
  -1   9  14        2.19        2.89      3.15 o 
   0   9  14        3.42        1.24      1.40 o 
   1   9  14        0.65        0.62      1.80 o 
   2   9  14       24.96       27.63      2.57 o 
   3   9  14       15.55       18.92      2.78 o 
   4   9  14        7.17        5.19      2.72 o 
  -5  10  14       19.34       35.36      4.85 o 
  -4  10  14      112.00      113.51      3.45 o 
  -3  10  14       54.88       57.81      5.89 o 
  -2  10  14       51.87       41.35      7.88 o 
  -1  10  14       61.39       58.09      2.02 o 
   0  10  14       55.02       43.87      2.05 o 
   1  10  14        0.02        1.04      1.83 o 
   2  10  14       49.54       49.11      2.44 o 
   3  10  14       16.87       14.33      2.28 o 
   4  10  14       21.40       22.14      2.75 o 
  -4  11  14      123.57      124.97      5.61 o 
  -3  11  14       25.33       19.70      2.52 o 
  -2  11  14       22.15       25.03      4.65 o 
  -1  11  14        1.40        5.14      2.69 o 
   0  11  14        0.07        1.56      3.36 o 
   1  11  14       21.83       18.00      6.48 o 
   2  11  14       18.00       15.79      2.22 o 
   3  11  14       37.65       23.30      2.45 o 
  -3  12  14       69.68       80.37      3.69 o 
  -2  12  14      431.91      485.61     10.32 o 
  -1  12  14      280.58      335.01      7.43 o 
   0  12  14       65.73       75.51     10.81 o 
   1  12  14        0.11        1.07      2.61 o 
   2  12  14       78.14       80.12     19.47 o 
  -2  13  14       20.08       18.34      3.24 o 
  -1  13  14        0.88        3.77      3.82 o 
   0  13  14       78.33       79.83      7.67 o 
   1  13  14       14.85       12.32      9.81 o 
  -7   1  15      137.56      133.24     16.80 o 
  -6   1  15        8.67        4.83      3.39 o 
  -5   1  15      112.13      122.58      3.03 o 
  -4   1  15       77.36       58.32      1.71 o 
  -3   1  15      720.86      783.09      7.64 o 
  -2   1  15      611.45      616.61      5.99 o 
  -1   1  15     1362.76     1364.29     11.07 o 
   0   1  15      147.74      149.27      2.88 o 
   1   1  15       78.49       63.90      1.39 o 
   2   1  15      413.49      448.85      4.73 o 
   3   1  15       61.70       70.22      6.87 o 
   4   1  15        6.80       12.14      1.60 o 
   5   1  15       96.69       89.12      2.84 o 
  -6   2  15       90.27       94.64      8.05 o 
  -5   2  15       73.53       53.85      3.07 o 
  -4   2  15        7.50        7.65      1.12 o 
  -3   2  15      172.06      165.81      2.58 o 
  -2   2  15      250.48      265.33      4.48 o 
  -1   2  15     1147.01     1143.42      9.55 o 
   0   2  15       86.99       81.71      1.59 o 
   1   2  15        0.54        4.28      0.83 o 
   2   2  15        0.01       -0.41      1.52 o 
   3   2  15      174.11      178.91      7.59 o 
   4   2  15       21.96       17.92      1.94 o 
   5   2  15       42.93       34.31      6.75 o 
  -6   3  15        8.71       11.25      3.20 o 
  -5   3  15       82.73       65.14      2.16 o 
  -4   3  15       41.82       31.44      1.48 o 
  -3   3  15      278.27      284.92      3.09 o 
  -2   3  15      542.87      550.49      5.19 o 
  -1   3  15      119.37      120.90      1.78 o 
   0   3  15       58.83       58.29      1.40 o 
   1   3  15        6.99       13.95      0.95 o 
   2   3  15      354.12      308.85      3.67 o 
   3   3  15       30.21       41.95      1.54 o 
   4   3  15        6.86       15.77      6.80 o 
   5   3  15       35.57       34.02      5.21 o 
  -6   4  15        0.03        2.52      2.05 o 
  -5   4  15       49.03       61.97     10.03 o 
  -4   4  15       64.24       59.49      2.57 o 
  -3   4  15      286.38      301.89      3.09 o 
  -2   4  15        0.82        0.47      1.94 o 
  -1   4  15       58.65       48.84      1.24 o 
   0   4  15      212.75      193.00      3.48 o 
   1   4  15       65.16       50.82      1.16 o 
   2   4  15        4.42        4.36      3.78 o 
   3   4  15       34.80       36.47      4.14 o 
   4   4  15       62.21       76.68      6.56 o 
   5   4  15        0.76       -0.72      3.57 o 
  -6   5  15       54.67       57.42      2.85 o 
  -5   5  15        0.53       -1.70      1.70 o 
  -4   5  15        4.43       10.05      3.84 o 
  -3   5  15       22.68       26.56      1.54 o 
  -2   5  15       85.54       88.15      1.60 o 
  -1   5  15      234.41      223.10      3.03 o 
   0   5  15       54.65       44.87      6.22 o 
   1   5  15      308.39      287.61      6.90 o 
   2   5  15       17.12       30.56      3.37 o 
   3   5  15       11.04        9.89      1.67 o 
   4   5  15        3.42        6.30      4.86 o 
   5   5  15        3.59       10.55      6.48 o 
  -6   6  15       20.05       15.12      7.99 o 
  -5   6  15       75.54       75.62      4.84 o 
  -4   6  15       62.21       54.59      3.53 o 
  -3   6  15       60.39       48.16      3.01 o 
  -2   6  15      189.17      181.58      6.74 o 
  -1   6  15      490.21      475.68      5.39 o 
   0   6  15       41.01       36.30      1.34 o 
   1   6  15       44.47       42.91      5.22 o 
   2   6  15       11.91       13.51      1.46 o 
   3   6  15        3.93        2.57      4.00 o 
   4   6  15       50.14       35.28      3.77 o 
   5   6  15       10.26        1.06      2.77 o 
  -5   7  15       42.89       38.73      3.51 o 
  -4   7  15       57.81       45.58      4.85 o 
  -3   7  15        6.03        0.90      4.18 o 
  -2   7  15        1.92       -0.70      1.13 o 
  -1   7  15        5.20        1.23      1.17 o 
   0   7  15      216.76      188.16      2.76 o 
   1   7  15       16.32       13.33      1.36 o 
   2   7  15        8.86        7.34      2.79 o 
   3   7  15        0.67       -0.81      3.92 o 
   4   7  15       64.80       59.29      9.57 o 
  -5   8  15       10.50       17.88      5.11 o 
  -4   8  15        2.01       10.66      2.37 o 
  -3   8  15      155.19      163.21      9.52 o 
  -2   8  15       16.77       15.15      1.61 o 
  -1   8  15       83.66       76.59      1.98 o 
   0   8  15        9.66        8.39      1.32 o 
   1   8  15        4.14        9.05      1.61 o 
   2   8  15        5.31        2.32      2.66 o 
   3   8  15       40.49       41.14      5.19 o 
   4   8  15        1.52       11.11      2.50 o 
  -5   9  15       18.72        9.52      3.34 o 
  -4   9  15        3.98       -1.81      3.93 o 
  -3   9  15       42.98       39.83      4.56 o 
  -2   9  15       29.90       19.57      2.36 o 
  -1   9  15       23.14       18.89      1.72 o 
   0   9  15       15.49       17.84      4.18 o 
   1   9  15       75.57       78.18      2.37 o 
   2   9  15        5.68        8.77      1.90 o 
   3   9  15       74.70       69.62      3.81 o 
   4   9  15       49.20       50.29      3.63 o 
  -4  10  15        0.07       17.64      3.84 o 
  -3  10  15       20.92       23.53      2.47 o 
  -2  10  15       12.09       19.12      3.54 o 
  -1  10  15       58.88       62.01      4.62 o 
   0  10  15       91.55       89.18      7.74 o 
   1  10  15      102.61      118.92      3.16 o 
   2  10  15        0.01        0.96      2.08 o 
   3  10  15       86.86       93.65      3.35 o 
  -3  11  15        2.89       -2.77      2.77 o 
  -2  11  15       70.71       73.98      3.75 o 
  -1  11  15      104.35      118.22      8.13 o 
   0  11  15       50.28       51.62      4.50 o 
   1  11  15       12.82       12.91      6.28 o 
   2  11  15        1.19       -2.05      3.57 o 
  -2  12  15       61.22       44.88      4.60 o 
  -1  12  15       31.87       41.44      6.94 o 
   0  12  15       65.85       66.94      6.37 o 
   1  12  15        4.00        5.02     10.85 o 
  -6   0  16       33.59       38.39      4.17 o 
  -5   0  16      114.29      129.53      3.98 o 
  -4   0  16      354.52      322.99      6.52 o 
  -3   0  16       14.83       14.91      2.05 o 
  -2   0  16     3096.28     3257.41     37.90 o 
  -1   0  16      250.38      308.74      4.91 o 
   0   0  16     1889.39     1977.92     24.64 o 
   1   0  16        3.95        0.70      1.77 o 
   2   0  16      288.81      316.03      5.33 o 
   3   0  16       62.71       53.43      2.63 o 
   4   0  16      538.89      576.78     11.53 o 
   5   0  16      193.07      213.33      6.71 o 
  -6   1  16        3.35        9.31      3.57 o 
  -5   1  16        0.03       -1.01      1.76 o 
  -4   1  16      177.33      178.83      4.98 o 
  -3   1  16       68.54       79.04      5.89 o 
  -2   1  16       62.00       59.27      1.80 o 
  -1   1  16        2.03        5.47      1.08 o 
   0   1  16       18.85       14.04      1.15 o 
   1   1  16      318.90      321.13      3.87 o 
   2   1  16       21.05       20.34      1.34 o 
   3   1  16        0.00        3.03      2.92 o 
   4   1  16       17.20       12.72      8.08 o 
   5   1  16       64.59       59.91      3.04 o 
  -6   2  16       18.49       15.02      2.26 o 
  -5   2  16        8.00       11.91      2.95 o 
  -4   2  16       18.10       10.76      1.40 o 
  -3   2  16       10.50       14.69      1.30 o 
  -2   2  16        6.51        6.76      1.06 o 
  -1   2  16       91.20       93.03      2.44 o 
   0   2  16       62.47       53.63      3.63 o 
   1   2  16      133.37      152.32      2.42 o 
   2   2  16       34.94       31.10      1.62 o 
   3   2  16        8.57       11.75      4.73 o 
   4   2  16        0.12        2.72      4.23 o 
   5   2  16        0.82       -1.03      2.50 o 
  -6   3  16       83.93       93.14      3.06 o 
  -5   3  16      161.78      159.41      3.34 o 
  -4   3  16       69.40       62.23      2.16 o 
  -3   3  16       49.27       45.47      1.47 o 
  -2   3  16       41.98       36.96      1.23 o 
  -1   3  16      142.84      157.13     10.76 o 
   0   3  16        2.21        3.37      1.03 o 
   1   3  16       25.70       20.57      2.13 o 
   2   3  16      207.66      216.66      4.57 o 
   3   3  16       38.97       39.56      1.78 o 
   4   3  16       23.85       22.95      2.59 o 
   5   3  16       76.69       91.57      4.65 o 
  -6   4  16        0.15        0.93      2.38 o 
  -5   4  16        1.91        3.32      1.86 o 
  -4   4  16       27.83       20.86      4.45 o 
  -3   4  16        6.68        8.60      1.31 o 
  -2   4  16      265.12      268.78      5.78 o 
  -1   4  16      124.28      135.28      2.18 o 
   0   4  16       43.47       42.83      2.23 o 
   1   4  16       29.85       27.82      2.30 o 
   2   4  16       99.74       94.52      2.55 o 
   3   4  16       10.84       16.43      1.92 o 
   4   4  16      229.29      254.76      5.50 o 
   5   4  16        1.92        8.84      7.32 o 
  -6   5  16      160.95      166.92      5.45 o 
  -5   5  16        0.08       -0.41      1.97 o 
  -4   5  16      371.55      422.96      6.41 o 
  -3   5  16        2.69        1.36      7.30 o 
  -2   5  16      252.59      243.61      3.21 o 
  -1   5  16       45.15       42.21      1.91 o 
   0   5  16       32.86       25.95      3.96 o 
   1   5  16      232.92      216.77      5.77 o 
   2   5  16      114.55       95.64      2.51 o 
   3   5  16        7.09        3.61      1.67 o 
   4   5  16      231.61      234.35      5.01 o 
   5   5  16       41.91       40.40      6.71 o 
  -5   6  16        7.50        7.28      4.95 o 
  -4   6  16        4.25        3.27      3.29 o 
  -3   6  16       60.12       63.92      4.67 o 
  -2   6  16       41.66       40.41      1.59 o 
  -1   6  16       90.11       75.29      4.21 o 
   0   6  16       17.69       13.75      1.28 o 
   1   6  16        3.68        0.36      4.02 o 
   2   6  16       32.28       33.17      2.98 o 
   3   6  16        0.09       -0.67      1.89 o 
   4   6  16        0.47        7.60     12.49 o 
  -5   7  16        0.49        2.18      7.72 o 
  -4   7  16       26.54       27.86      2.17 o 
  -3   7  16       21.23       21.13      2.15 o 
  -2   7  16       48.69       49.94      2.59 o 
  -1   7  16       39.19       26.69      1.85 o 
   0   7  16      136.29      119.27      3.57 o 
   1   7  16        2.68        2.26      4.44 o 
   2   7  16      293.71      347.88      5.65 o 
   3   7  16       48.00       48.14      3.29 o 
   4   7  16        0.18        1.30      2.63 o 
  -5   8  16       22.60       18.35      5.65 o 
  -4   8  16       31.15       38.71     11.42 o 
  -3   8  16       25.46       19.47      3.53 o 
  -2   8  16       27.31       33.88      4.76 o 
  -1   8  16        0.41        7.20      1.66 o 
   0   8  16       19.93       23.49      1.88 o 
   1   8  16        4.09       11.46      6.23 o 
   2   8  16       11.72       14.27      3.13 o 
   3   8  16       31.70       32.30      4.05 o 
   4   8  16       45.04       29.49      3.38 o 
  -4   9  16       38.68       31.21      6.26 o 
  -3   9  16       68.75       69.88     16.77 o 
  -2   9  16        6.73        5.24      4.87 o 
  -1   9  16       15.95       12.36      1.74 o 
   0   9  16        8.79       13.38      1.91 o 
   1   9  16        5.12        6.63      2.70 o 
   2   9  16       18.75       15.91      2.31 o 
   3   9  16       68.59       58.51      3.69 o 
  -4  10  16       11.23       27.28      8.75 o 
  -3  10  16      106.30      124.54      3.95 o 
  -2  10  16        0.11        4.69      2.33 o 
  -1  10  16       20.21       10.77      2.63 o 
   0  10  16       39.16       32.27      3.77 o 
   1  10  16        6.29        8.76      6.79 o 
   2  10  16       12.16        6.95      2.36 o 
  -3  11  16        0.62        4.69      2.85 o 
  -2  11  16        3.91        0.97      3.79 o 
  -1  11  16       37.29       45.95      6.66 o 
   0  11  16       16.35       14.13      2.53 o 
   1  11  16        1.15       -0.29      9.17 o 
   2  11  16        2.81       -3.79      5.67 o 
  -1  12  16        2.64        8.03      2.75 o 
   0  12  16       44.43       50.24     15.37 o 
  -6   1  17        5.30        5.17      2.21 o 
  -5   1  17       29.88       28.84      3.13 o 
  -4   1  17       50.25       60.69      2.13 o 
  -3   1  17      393.07      404.71      6.25 o 
  -2   1  17       59.03       52.85      1.70 o 
  -1   1  17       24.69       27.90      2.60 o 
   0   1  17        0.38       -1.26      1.26 o 
   1   1  17       52.09       49.05      1.65 o 
   2   1  17        1.45        4.12      1.40 o 
   3   1  17       24.96       17.51      7.51 o 
   4   1  17       14.06       21.33      3.36 o 
   5   1  17       25.80       30.79      6.47 o 
  -6   2  17       31.28       39.87      2.63 o 
  -5   2  17        0.49       -1.77      1.77 o 
  -4   2  17       22.49       23.00      1.90 o 
  -3   2  17       30.68       27.02      2.28 o 
  -2   2  17      166.46      159.66      5.70 o 
  -1   2  17      511.10      478.73      5.37 o 
   0   2  17      479.84      516.76      5.91 o 
   1   2  17       35.22       38.92      1.49 o 
   2   2  17        0.35        0.73      1.56 o 
   3   2  17       33.62       39.19      2.14 o 
   4   2  17       70.25       73.57      2.99 o 
   5   2  17      124.52      117.71      8.25 o 
  -6   3  17       45.65       37.73      6.90 o 
  -5   3  17       12.21       20.66      5.15 o 
  -4   3  17       23.37       27.37      2.23 o 
  -3   3  17       41.26       44.39      1.80 o 
  -2   3  17        1.17       -1.59      1.59 o 
  -1   3  17      146.92      162.67      2.78 o 
   0   3  17       14.19        9.00      2.20 o 
   1   3  17       19.79       20.94      1.46 o 
   2   3  17      162.74      140.24      2.74 o 
   3   3  17      118.47      147.17      3.58 o 
   4   3  17       99.13      105.82      3.67 o 
  -5   4  17       44.61       42.42      2.48 o 
  -4   4  17       13.92       11.57      1.76 o 
  -3   4  17       29.75       25.67      1.65 o 
  -2   4  17       15.70       12.27      1.70 o 
  -1   4  17        1.29        0.88      2.18 o 
   0   4  17      265.32      252.74      9.53 o 
   1   4  17        8.24       10.96      7.49 o 
   2   4  17       18.08       24.20      1.90 o 
   3   4  17        9.27       13.84      2.32 o 
   4   4  17       14.35       18.67      7.04 o 
  -5   5  17        9.20       20.19      4.45 o 
  -4   5  17       56.15       52.00      2.65 o 
  -3   5  17       74.17       69.40      2.35 o 
  -2   5  17      208.07      223.46      3.72 o 
  -1   5  17       18.17       16.46      2.58 o 
   0   5  17      103.32       85.93      4.00 o 
   1   5  17       47.90       60.54      7.39 o 
   2   5  17        0.02       -2.01      3.07 o 
   3   5  17      143.89      135.68      7.04 o 
   4   5  17       24.74       27.09      3.13 o 
  -5   6  17        3.21        5.46      2.63 o 
  -4   6  17        7.80        8.20      4.48 o 
  -3   6  17       12.18       15.18      2.13 o 
  -2   6  17       19.13       19.43      1.76 o 
  -1   6  17       55.63       52.43      2.20 o 
   0   6  17        2.21       -0.74      1.59 o 
   1   6  17        1.04       -1.88      1.88 o 
   2   6  17       48.06       61.25      2.68 o 
   3   6  17      309.15      350.38      6.41 o 
   4   6  17        1.63       -0.66      2.98 o 
  -5   7  17        3.57       -2.23      2.23 o 
  -4   7  17        7.10       15.24      5.40 o 
  -3   7  17       78.41       81.19      2.70 o 
  -2   7  17       27.43       24.51      6.44 o 
  -1   7  17       90.10       79.44      2.43 o 
   0   7  17       16.24        6.65      1.93 o 
   1   7  17        9.36        7.87      2.00 o 
   2   7  17      125.93      147.00      6.83 o 
   3   7  17       21.83       19.97      7.47 o 
  -4   8  17        2.93        7.89      2.62 o 
  -3   8  17       56.63       52.72      4.56 o 
  -2   8  17        1.33        5.42      3.51 o 
  -1   8  17       53.55       67.95      3.23 o 
   0   8  17        0.34        3.89      1.85 o 
   1   8  17       86.75       89.86      4.02 o 
   2   8  17        0.49        0.79      2.19 o 
   3   8  17       30.46       39.76      4.01 o 
  -4   9  17        0.83       -2.61      2.61 o 
  -3   9  17       12.28       23.08      3.26 o 
  -2   9  17       11.16       14.29      3.02 o 
  -1   9  17       18.40       22.56      2.09 o 
   0   9  17       16.67       18.98      2.24 o 
   1   9  17       69.95       77.56      6.32 o 
   2   9  17        0.07       -0.17      7.64 o 
  -3  10  17       91.97      103.47      4.23 o 
  -2  10  17       11.32       18.40      6.54 o 
  -1  10  17       18.44       12.36      3.60 o 
   0  10  17        8.14        4.13      8.35 o 
   1  10  17        0.70        4.06      2.74 o 
   2  10  17       17.34       16.11     12.72 o 
  -2  11  17        3.26       10.26      8.69 o 
  -1  11  17       25.42       20.30      4.45 o 
   0  11  17       21.20       18.22      7.75 o 
  -5   0  18        6.93        8.39      2.96 o 
  -4   0  18        7.44        7.22      2.72 o 
  -3   0  18       77.11       66.34      3.36 o 
  -2   0  18       28.75       31.80      2.45 o 
  -1   0  18      668.12      646.45     10.64 o 
   0   0  18      138.34      128.31      3.73 o 
   1   0  18      123.52      117.62      3.94 o 
   2   0  18       16.27       10.09      2.30 o 
   3   0  18        7.76       16.51      2.72 o 
   4   0  18       13.71        4.29      3.70 o 
  -5   1  18       29.75       25.08      3.28 o 
  -4   1  18        0.57        5.98      3.38 o 
  -3   1  18       39.19       46.97      1.98 o 
  -2   1  18       54.36       49.42      4.38 o 
  -1   1  18      191.35      189.46      6.49 o 
   0   1  18       18.80       21.46      4.13 o 
   1   1  18       29.44       23.82      5.36 o 
   2   1  18        9.23        0.57      1.88 o 
   3   1  18        4.88        3.51      1.95 o 
   4   1  18       26.51       24.19      2.81 o 
  -5   2  18        0.28       -0.41      2.06 o 
  -4   2  18       30.73       27.65      2.13 o 
  -3   2  18        0.07        2.66      2.34 o 
  -2   2  18        0.09        1.11      1.58 o 
  -1   2  18        0.08       -2.28      2.28 o 
   0   2  18      249.91      259.26      4.22 o 
   1   2  18       72.65       67.82      2.24 o 
   2   2  18        0.20        8.17      4.49 o 
   3   2  18       13.80       19.88      2.36 o 
   4   2  18      119.60      147.17      6.69 o 
  -5   3  18       26.21       12.51      2.22 o 
  -4   3  18        1.09       -1.76      2.98 o 
  -3   3  18       22.42       26.36      4.16 o 
  -2   3  18        3.56        4.02      2.37 o 
  -1   3  18       21.32       21.92      1.77 o 
   0   3  18        3.66        5.14      1.73 o 
   1   3  18       40.96       29.72      1.93 o 
   2   3  18       37.00       45.52      2.26 o 
   3   3  18       52.41       57.39      6.19 o 
   4   3  18      128.17      144.98      4.16 o 
  -5   4  18       12.46        5.82      2.48 o 
  -4   4  18       21.78       31.64     16.84 o 
  -3   4  18       42.50       47.53      2.25 o 
  -2   4  18       21.68       20.06      3.68 o 
  -1   4  18       13.35       15.62      1.86 o 
   0   4  18        4.55        4.73      3.79 o 
   1   4  18      216.38      201.05      4.42 o 
   2   4  18        0.18       -0.30      5.90 o 
   3   4  18      215.49      236.69      8.91 o 
   4   4  18      116.94      136.26      4.94 o 
  -5   5  18       68.10       65.35     10.29 o 
  -4   5  18       38.85       18.97      4.21 o 
  -3   5  18       15.30       16.83      1.97 o 
  -2   5  18        1.09        4.26      2.23 o 
  -1   5  18      105.16      110.78      3.17 o 
   0   5  18       55.97       51.04      2.49 o 
   1   5  18       29.85       16.38      5.84 o 
   2   5  18       69.95       86.94      2.84 o 
   3   5  18        1.87        2.42      2.43 o 
  -4   6  18       20.38       23.96      2.50 o 
  -3   6  18       37.28       44.90      3.86 o 
  -2   6  18       22.48       18.29      6.19 o 
  -1   6  18      145.63      147.96      4.03 o 
   0   6  18       93.82      119.91      3.87 o 
   1   6  18        0.70        4.26      2.52 o 
   2   6  18        2.21        3.75      2.42 o 
   3   6  18        1.28        1.19      5.99 o 
  -4   7  18        3.67       10.43      4.70 o 
  -3   7  18       49.61       47.76      3.18 o 
  -2   7  18       17.40       12.21      3.42 o 
  -1   7  18       12.04        3.85      2.27 o 
   0   7  18       47.87       44.22      2.66 o 
   1   7  18      111.73      100.76      3.35 o 
   2   7  18       72.40       84.70      7.39 o 
   3   7  18       18.88       10.17      3.19 o 
  -4   8  18       13.04        9.82      6.60 o 
  -3   8  18       97.38       81.31      3.79 o 
  -2   8  18       35.30       38.84      2.48 o 
  -1   8  18        5.89        2.54      2.80 o 
   0   8  18        5.50        3.71      2.36 o 
   1   8  18       22.04       14.63      2.83 o 
   2   8  18       12.34        4.04      5.41 o 
  -3   9  18        0.03        9.45      5.89 o 
  -2   9  18       30.14       43.72      2.77 o 
  -1   9  18        4.07       -1.52      3.42 o 
   0   9  18        2.87       -2.83      2.83 o 
   1   9  18       12.07       29.49      7.46 o 
   2   9  18       78.96       79.15     33.98 o 
  -2  10  18       21.26       23.65      3.23 o 
  -1  10  18        0.00       -6.36      7.25 o 
   0  10  18       32.52       35.02      8.40 o 
  -5   1  19       36.31       27.17      3.10 o 
  -4   1  19       19.78       15.94      1.93 o 
  -3   1  19       60.11       55.76      2.39 o 
  -2   1  19       17.83       12.15      1.87 o 
  -1   1  19        0.19        0.98      2.88 o 
   0   1  19      180.35      176.61      7.03 o 
   1   1  19       10.17       13.06      2.66 o 
   2   1  19        0.06       -1.82      1.87 o 
   3   1  19        0.00        1.50      3.64 o 
   4   1  19       44.51       48.77      3.98 o 
  -5   2  19        4.93        6.30      7.29 o 
  -4   2  19        0.05        0.60      2.09 o 
  -3   2  19        1.50        2.77      2.15 o 
  -2   2  19        5.39       -1.78      2.18 o 
  -1   2  19      192.84      224.92     12.15 o 
   0   2  19       26.28       27.27      1.96 o 
   1   2  19      113.33      116.42      2.95 o 
   2   2  19      135.56      129.78      5.23 o 
   3   2  19        0.17       10.85      3.00 o 
  -5   3  19        4.12       -1.46      5.12 o 
  -4   3  19       85.08       90.45      3.48 o 
  -3   3  19       60.47       46.65      2.54 o 
  -2   3  19       96.35       96.00      3.18 o 
  -1   3  19       89.83       84.56      2.97 o 
   0   3  19       58.91       49.90      3.40 o 
   1   3  19       92.88       89.26      2.80 o 
   2   3  19       35.46       22.74      3.68 o 
   3   3  19        5.74        3.40      2.51 o 
  -4   4  19        8.32        9.61      2.20 o 
  -3   4  19        1.99        2.51      3.43 o 
  -2   4  19        0.70        1.86      2.39 o 
  -1   4  19       32.09       23.44      2.28 o 
   0   4  19       20.88       20.37      2.15 o 
   1   4  19      286.67      312.40      5.55 o 
   2   4  19        0.80        9.05      3.36 o 
   3   4  19       33.19       27.69      2.71 o 
  -4   5  19        4.92        4.06      2.51 o 
  -3   5  19       95.83      114.41      3.53 o 
  -2   5  19       22.74       18.11      2.06 o 
  -1   5  19       26.01       30.00      2.38 o 
   0   5  19       88.83       81.42      3.15 o 
   1   5  19      138.14      137.88      4.16 o 
   2   5  19        3.57        1.20      3.53 o 
   3   5  19        3.93        2.77      3.28 o 
  -4   6  19        6.92        3.91      2.65 o 
  -3   6  19       92.70       78.16      3.26 o 
  -2   6  19       13.24        9.02      2.08 o 
  -1   6  19        0.07        1.82      2.52 o 
   0   6  19       52.96       55.85      3.16 o 
   1   6  19       78.19       84.92      8.20 o 
   2   6  19      267.28      267.52      8.31 o 
  -3   7  19        1.68        0.68      2.45 o 
  -2   7  19      213.52      241.59     15.86 o 
  -1   7  19       20.11       26.12      2.53 o 
   0   7  19        7.64       12.11      2.69 o 
   1   7  19      145.06      152.23      4.02 o 
   2   7  19       73.18       89.43     14.59 o 
  -3   8  19       17.48       34.21     15.95 o 
  -2   8  19       59.96       70.21      8.59 o 
  -1   8  19      146.75      165.00      4.98 o 
   0   8  19       19.03       11.09      2.74 o 
   1   8  19       11.27       13.10      9.61 o 
  -1   9  19      213.89      239.57     24.60 o 
   0   9  19       19.32       17.42      5.79 o 
  -4   0  20      129.08      126.99      5.80 o 
  -3   0  20        9.30        8.53      3.28 o 
  -2   0  20        9.41        7.32      2.56 o 
  -1   0  20      168.48      188.01      5.71 o 
   0   0  20      192.55      227.98      7.25 o 
   1   0  20       23.62       21.87      2.80 o 
   2   0  20       64.14       65.62      4.12 o 
   3   0  20       24.14       48.49      5.10 o 
  -4   1  20       82.21       98.61      3.88 o 
  -3   1  20        3.07        0.00      2.06 o 
  -2   1  20        1.01        1.60      4.74 o 
  -1   1  20       15.29       10.27     11.95 o 
   0   1  20        1.32        6.25      2.29 o 
   1   1  20        3.27        0.26      1.95 o 
   2   1  20       46.81       43.01     13.69 o 
   3   1  20        0.33        0.76      9.26 o 
  -4   2  20       20.21       16.63      3.91 o 
  -3   2  20        5.64        7.76      6.56 o 
  -2   2  20        1.75        3.37      7.23 o 
  -1   2  20        5.31        6.20      2.19 o 
   0   2  20       84.04       81.30      5.85 o 
   1   2  20        4.36       12.95      2.81 o 
   2   2  20       12.72       16.55      3.56 o 
   3   2  20       44.48       47.27      7.24 o 
  -4   3  20        7.47       16.59      5.17 o 
  -3   3  20       15.23       12.09      2.39 o 
  -2   3  20      195.96      189.49      4.55 o 
  -1   3  20        0.02        0.34      2.44 o 
   0   3  20       72.90       70.34      2.96 o 
   1   3  20       96.49      100.57      7.15 o 
   2   3  20       49.53       43.02      2.71 o 
   3   3  20        2.33        6.47      3.27 o 
  -4   4  20        1.59        5.97      2.76 o 
  -3   4  20       35.67       36.58      2.55 o 
  -2   4  20       46.68       49.66      5.10 o 
  -1   4  20        1.06       -2.34      2.34 o 
   0   4  20       26.13       30.63      7.46 o 
   1   4  20        4.75        3.22      6.00 o 
   2   4  20        0.04       -3.00      3.00 o 
  -3   5  20       34.38       41.16      2.83 o 
  -2   5  20      195.04      209.05      5.51 o 
  -1   5  20       22.04       16.93      5.88 o 
   0   5  20       56.52       50.54      4.83 o 
   1   5  20       67.65       69.98      6.22 o 
   2   5  20      198.69      182.22      5.04 o 
  -3   6  20        5.08        2.04      2.71 o 
  -2   6  20       34.43       26.64      8.05 o 
  -1   6  20       73.87       71.94      8.18 o 
   0   6  20        8.83       17.54      3.21 o 
   1   6  20       49.25       54.67     10.54 o 
   2   6  20       10.96       30.03     15.09 o 
  -2   7  20        0.73        3.85      5.20 o 
  -1   7  20       48.26       39.93      4.21 o 
   0   7  20      110.38      122.07      7.43 o 
   1   7  20        0.97        0.91      3.21 o 
  -1   8  20       43.75       42.83      8.55 o 
  -3   1  21      113.56      108.01      3.88 o 
  -2   1  21       88.12      104.65      8.79 o 
  -1   1  21      241.63      269.49      5.60 o 
   0   1  21        5.23        7.42      4.01 o 
   1   1  21        0.68       -2.13      3.63 o 
   2   1  21       14.33        3.62      3.49 o 
  -3   2  21        0.49        3.74      7.85 o 
  -2   2  21        3.53        6.70     10.91 o 
  -1   2  21       13.22        9.02      2.44 o 
   0   2  21        6.09        6.73      2.99 o 
   1   2  21        2.36        1.07      6.26 o 
   2   2  21        2.91       -3.64      5.41 o 
  -3   3  21       51.66       55.76     11.42 o 
  -2   3  21       15.07       17.09      9.16 o 
  -1   3  21      339.11      381.67      7.37 o 
   0   3  21        0.01        0.83      2.51 o 
   1   3  21       48.05       49.44      8.76 o 
   2   3  21        2.69        6.09     10.52 o 
  -3   4  21       21.64       15.71      6.99 o 
  -2   4  21       33.52       31.24      3.97 o 
  -1   4  21      114.18      127.00      6.55 o 
   0   4  21        8.30       15.94      8.52 o 
   1   4  21       24.64       33.26     15.67 o 
  -2   5  21        0.19       -2.10      2.68 o 
  -1   5  21      247.82      276.77     15.87 o 
   0   5  21      177.68      190.25      5.43 o 
   1   5  21       28.42       29.16      8.83 o 
  -1   6  21       32.00       18.53      6.83 o 
   0   6  21        1.67       -2.94      2.94 o 
  -2   0  22       60.09       54.20      5.61 o 
  -1   0  22        9.28        1.03      3.82 o 
   0   0  22       13.83       10.39      4.49 o 
   1   0  22        3.12        9.50      3.70 o 
  -2   1  22        7.81        8.03     15.17 o 
  -1   1  22        1.12       -2.99      3.02 o 
   0   1  22       14.89        6.62      5.08 o 
   1   1  22       19.49       15.52      2.91 o 
  -2   2  22      118.15      115.33      9.78 o 
  -1   2  22       53.44       57.23      4.42 o 
   0   2  22       27.41       39.92      8.75 o 
   1   2  22        1.41       90.86     18.71 o 
  -2   3  22       49.98       44.52      3.39 o 
  -1   3  22       19.37        2.26      2.96 o 
   0   3  22       35.57       30.95      3.80 o 
  -1   4  22        3.48        5.97     17.83 o 
                                                 
